# Supplementary material for: Revision of the Chinese species of subgenus Koreonialoe (Coleoptera: Carabidae: Pterostichus), with descriptions of two new species
Source: Zookeys. 2021 Oct 18;1063:1–21. doi: 10.3897/zookeys.1063.69942 (PMC8545786; doi:10.3897/zookeys.1063.69942)
Supplement: XML Treatment for Pterostichus (Koreonialoe) micropoides [file zookeys.1063.69942-treatment2.xml]

<!DOCTYPE tp:taxon-treatment
  PUBLIC "-//TaxonX//DTD Taxonomic Treatment Publishing DTD v0 20100105//EN" "tax-treatment-NSO.dtd">
<tp:taxon-treatment xmlns:tp="http://www.plazi.org/taxpub"><tp:treatment-meta><kwd-group><label>Taxon classification</label><kwd><named-content xmlns:xlink="http://www.w3.org/1999/xlink" content-type="kingdom">Animalia</named-content></kwd><kwd><named-content xmlns:xlink="http://www.w3.org/1999/xlink" content-type="order">Coleoptera</named-content></kwd><kwd><named-content xmlns:xlink="http://www.w3.org/1999/xlink" content-type="family">Carabidae</named-content></kwd></kwd-group><mixed-citation publication-type="journal"><person-group><name><surname>Yin</surname><given-names>Wen-Qi</given-names></name><name><surname>Shi</surname><given-names>Hong-Liang</given-names></name><name><surname>Liang</surname><given-names>Hong-Bin</given-names></name></person-group><article-title>Revision of the Chinese species of subgenus <tp:taxon-name><tp:taxon-name-part taxon-name-part-type="genus" reg="Pterostichus"/><tp:taxon-name-part taxon-name-part-type="subgenus" reg="Koreonialoe">Koreonialoe</tp:taxon-name-part></tp:taxon-name> (<tp:taxon-name><tp:taxon-name-part taxon-name-part-type="order">Coleoptera</tp:taxon-name-part></tp:taxon-name>: <tp:taxon-name><tp:taxon-name-part taxon-name-part-type="family">Carabidae</tp:taxon-name-part></tp:taxon-name>: <italic><tp:taxon-name><tp:taxon-name-part taxon-name-part-type="genus" reg="Pterostichus">Pterostichus</tp:taxon-name-part></tp:taxon-name></italic>), with descriptions of two new species</article-title><source>Zookeys</source><day>18</day><month>10</month><year>2021</year><volume>1063</volume><fpage>1</fpage><lpage>21</lpage><pub-id pub-id-type="doi">10.3897/zookeys.1063.69942</pub-id></mixed-citation></tp:treatment-meta><tp:nomenclature><label>1.</label><tp:taxon-name><object-id xmlns:xlink="http://www.w3.org/1999/xlink" content-type="arpha" xlink:type="simple">9935E34F-28EE-5620-BD6E-C2521E242F05</object-id><tp:taxon-name-part taxon-name-part-type="genus" reg="Pterostichus">Pterostichus</tp:taxon-name-part> (<tp:taxon-name-part taxon-name-part-type="subgenus" reg="Koreonialoe">Koreonialoe</tp:taxon-name-part>) <tp:taxon-name-part taxon-name-part-type="species" reg="micropoides">micropoides</tp:taxon-name-part><object-id xmlns:xlink="http://www.w3.org/1999/xlink" content-type="zoobank" xlink:type="simple">http://zoobank.org/F3B14AEA-5732-494E-9CA9-BA042FEE15B9</object-id></tp:taxon-name><tp:taxon-status xmlns:xlink="http://www.w3.org/1999/xlink" xlink:type="simple"> sp. nov.</tp:taxon-status><xref ref-type="fig" rid="F1">Figs 1</xref><xref ref-type="fig" rid="F1">, 2</xref><xref ref-type="fig" rid="F2">, 7</xref><xref ref-type="fig" rid="F2">, 8</xref><xref ref-type="fig" rid="F3">, 13</xref><xref ref-type="fig" rid="F3">, 14</xref><xref ref-type="fig" rid="F5">, 22</xref><xref ref-type="fig" rid="F5">, 23</xref><xref ref-type="fig" rid="F6">, 30</xref><xref ref-type="fig" rid="F6">, 34</xref></tp:nomenclature><tp:treatment-sec sec-type="type locality" id="SECID0EV1AE"><title>Type locality.</title><p>China, Jilin province: Baishan city, Changbai county, Changsongling (<named-content xmlns:xlink="http://www.w3.org/1999/xlink" content-type="dwc:verbatimCoordinates" xlink:type="simple"><named-content content-type="geo-json" specific-use="{&#34;type&#34;:&#34;Point&#34;,&#34;coordinates&#34;:[128.020000,41.740000]}" id="NCID0E51AE" xlink:type="simple">41.74N, 128.02E</named-content></named-content>, alt 1330 m).</p></tp:treatment-sec><tp:treatment-sec sec-type="type material" id="SECID0EC2AE"><title>Type material.</title><p><bold><italic>Holotype</italic>:</bold> male, “Jilin province, Baishan City, Changbai County, E of Changsongling tunnel; mixed forest, <named-content xmlns:xlink="http://www.w3.org/1999/xlink" content-type="dwc:verbatimCoordinates" xlink:type="simple"><named-content content-type="geo-json" specific-use="{&#34;type&#34;:&#34;Point&#34;,&#34;coordinates&#34;:[128.022100,41.739800]}" id="NCID0EQ2AE" xlink:type="simple">41.7398N, 128.0221E</named-content></named-content>, 1330m”; “pitfall trap, 2019.VIII.9, Shi HL &amp; Liu YZ lgt. Exp. BJFU 2019”; “HOLOTYPE ♂ <tp:taxon-name><tp:taxon-name-part taxon-name-part-type="genus" reg="Pterostichus">Pterostichus</tp:taxon-name-part> (<tp:taxon-name-part taxon-name-part-type="subgenus" reg="Koreonialoe">Koreonialoe</tp:taxon-name-part>) <tp:taxon-name-part taxon-name-part-type="species" reg="micropoides">micropoides</tp:taxon-name-part></tp:taxon-name> sp. nov., des. Yin &amp; Shi. 2021” [red label]. <bold><italic>Paratypes</italic></bold> (a total of 164 males and 104 females): 1 male and 2 females, the same data as holotype but labeled as paratype; 2 males and 2 females, “Jilin province, Baishan City, Changbai County, Manjiang Changsong Village; mixed forest, <named-content xmlns:xlink="http://www.w3.org/1999/xlink" content-type="dwc:verbatimCoordinates" xlink:type="simple"><named-content content-type="geo-json" specific-use="{&#34;type&#34;:&#34;Point&#34;,&#34;coordinates&#34;:[127.828700,42.852700]}" id="NCID0EJ3AE" xlink:type="simple">42.8527N, 127.8287E</named-content></named-content>, 107m”; “pitfall trap; 2019.VIII.9, Liu YZ, Wang C, Zhu PZ &amp; Wu JY lgt.”; 5 males and 5 females, “Jilin province, Yanbian City, Antu County, Laoling along G334, Anhe view point; <named-content xmlns:xlink="http://www.w3.org/1999/xlink" content-type="dwc:verbatimCoordinates" xlink:type="simple"><named-content content-type="geo-json" specific-use="{&#34;type&#34;:&#34;Point&#34;,&#34;coordinates&#34;:[128.674400,42.515300]}" id="NCID0ER3AE" xlink:type="simple">42.5153N, 128.6744E</named-content></named-content>, 1300m”; “pitfall trap; 2019.VII.31-2019.VIII.2, Liu YZ, Wang C, Wu JY &amp; Zhu PZ lgt.”; 1 male, “Jilin province, Hunchun City, Jingxin county, Daxiutiandong Village; fagus forest, <named-content xmlns:xlink="http://www.w3.org/1999/xlink" content-type="dwc:verbatimCoordinates" xlink:type="simple"><named-content content-type="geo-json" specific-use="{&#34;type&#34;:&#34;Point&#34;,&#34;coordinates&#34;:[130.348600,42.644800]}" id="NCID0EZ3AE" xlink:type="simple">42.6448N, 130.3486E</named-content></named-content>, 30m”; “pitfall trap; 2019.VIII.10, Shi HL &amp; Liu YZ lgt.”; 1 male, “Jilin province, Antu County, north slope of Changbai mountain, Tianchi waterfall meadow; <named-content xmlns:xlink="http://www.w3.org/1999/xlink" content-type="dwc:verbatimCoordinates" xlink:type="simple"><named-content content-type="geo-json" specific-use="{&#34;type&#34;:&#34;Point&#34;,&#34;coordinates&#34;:[128.054400,42.037300]}" id="NCID0EB4AE" xlink:type="simple">42.0373N, 128.0544E</named-content></named-content>, 1959m”; “2019.VIII.7, Shi HL, Liu YZ &amp; Wang C lgt.”; 2 males and 1 female, “Jilin province, Antu county, north slope of Changbai mountain, W to the waterfall; alpine meadow, <named-content xmlns:xlink="http://www.w3.org/1999/xlink" content-type="dwc:verbatimCoordinates" xlink:type="simple"><named-content content-type="geo-json" specific-use="{&#34;type&#34;:&#34;Point&#34;,&#34;coordinates&#34;:[128.051700,42.047700]}" id="NCID0EJ4AE" xlink:type="simple">42.0477N, 128.0517E</named-content></named-content>, 2117m”; “pitfall trap; 2019.VIII.7, Shi HL, Liu YZ &amp; Wang C lgt.”; 4 males and 1 female, “Jilin province, Baishan city, Fusong county, W of Changsongling tunnel; mixed forest, <named-content xmlns:xlink="http://www.w3.org/1999/xlink" content-type="dwc:verbatimCoordinates" xlink:type="simple"><named-content content-type="geo-json" specific-use="{&#34;type&#34;:&#34;Point&#34;,&#34;coordinates&#34;:[127.940000,41.779800]}" id="NCID0ER4AE" xlink:type="simple">41.7798N, 127.9400E</named-content></named-content>, 1577m”; “pitfall trap; 2019.VIII.9, Shi HL &amp; Liu YZ lgt.”; 17 males and 18 females, “China Jilin province, Antu County, north slope of Changbai mountain, <named-content xmlns:xlink="http://www.w3.org/1999/xlink" content-type="dwc:verbatimCoordinates" xlink:type="simple"><named-content content-type="geo-json" specific-use="{&#34;type&#34;:&#34;Point&#34;,&#34;coordinates&#34;:[128.063700,42.079700]}" id="NCID0EZ4AE" xlink:type="simple">42.0797N, 128.0637E</named-content></named-content>, 2000m, 2011.VII-VIII, Zou Y lgt.”; 9 males and 3 females, “China Jilin province, Antu County, north slope of Changbai mountain, <named-content xmlns:xlink="http://www.w3.org/1999/xlink" content-type="dwc:verbatimCoordinates" xlink:type="simple"><named-content content-type="geo-json" specific-use="{&#34;type&#34;:&#34;Point&#34;,&#34;coordinates&#34;:[128.073800,42.087700]}" id="NCID0EB5AE" xlink:type="simple">42.0877N, 128.0738E</named-content></named-content>, 1820m, 2011.VII-VIII, Zou Y lgt.”; 6 males and 3 females, “China Jilin province, Antu County, north slope of Changbai mountain, <named-content xmlns:xlink="http://www.w3.org/1999/xlink" content-type="dwc:verbatimCoordinates" xlink:type="simple"><named-content content-type="geo-json" specific-use="{&#34;type&#34;:&#34;Point&#34;,&#34;coordinates&#34;:[128.069600,42.088500]}" id="NCID0EJ5AE" xlink:type="simple">42.0885N, 128.0696E</named-content></named-content>, 1950m, 2011.VII-VIII, Zou Y lgt.”; 11 males, “China Jilin province, Antu County, north slope of Changbai mountain, <named-content xmlns:xlink="http://www.w3.org/1999/xlink" content-type="dwc:verbatimCoordinates" xlink:type="simple"><named-content content-type="geo-json" specific-use="{&#34;type&#34;:&#34;Point&#34;,&#34;coordinates&#34;:[128.070300,42.088800]}" id="NCID0ER5AE" xlink:type="simple">42.0888N, 128.0703E</named-content></named-content>, 1750m, 2011.VII-VIII, Zou Y lgt.”; 9 males and 5 females, “China Jilin province, Antu County, north slope of Changbai mountain, <named-content xmlns:xlink="http://www.w3.org/1999/xlink" content-type="dwc:verbatimCoordinates" xlink:type="simple"><named-content content-type="geo-json" specific-use="{&#34;type&#34;:&#34;Point&#34;,&#34;coordinates&#34;:[128.067500,42.094700]}" id="NCID0EZ5AE" xlink:type="simple">42.0947N, 128.0675E</named-content></named-content>, 1740m, 2011.VII-VIII, Zou Y lgt.”; 12 males and 5 females, “China Jilin province, Antu County, north slope of Changbai mountain, <named-content xmlns:xlink="http://www.w3.org/1999/xlink" content-type="dwc:verbatimCoordinates" xlink:type="simple"><named-content content-type="geo-json" specific-use="{&#34;type&#34;:&#34;Point&#34;,&#34;coordinates&#34;:[128.104700,42.119200]}" id="NCID0EB6AE" xlink:type="simple">42.1192N, 128.1047E</named-content></named-content>, 1730m, 2011.VII-VIII, Zou Y lgt.”; 3 males and 1 female, “China Jilin province, Antu County, north slope of Changbai mountain, <named-content xmlns:xlink="http://www.w3.org/1999/xlink" content-type="dwc:verbatimCoordinates" xlink:type="simple"><named-content content-type="geo-json" specific-use="{&#34;type&#34;:&#34;Point&#34;,&#34;coordinates&#34;:[128.137500,42.179700]}" id="NCID0EJ6AE" xlink:type="simple">42.1797N, 128.1375E</named-content></named-content>, 1520m, 2011.VII-VIII, Zou Y lgt.”; 3 males and 2 females, “China Jilin province, Antu County, north slope of Changbai mountain, <named-content xmlns:xlink="http://www.w3.org/1999/xlink" content-type="dwc:verbatimCoordinates" xlink:type="simple"><named-content content-type="geo-json" specific-use="{&#34;type&#34;:&#34;Point&#34;,&#34;coordinates&#34;:[128.066900,42.057300]}" id="NCID0ER6AE" xlink:type="simple">42.0573N, 128.0669E</named-content></named-content>, 1990m, 2012.VII-VIII, Zou Y lgt.”; 15 males and 12 females, “China Jilin province, Antu County, north slope of Changbai mountain, <named-content xmlns:xlink="http://www.w3.org/1999/xlink" content-type="dwc:verbatimCoordinates" xlink:type="simple"><named-content content-type="geo-json" specific-use="{&#34;type&#34;:&#34;Point&#34;,&#34;coordinates&#34;:[128.065600,42.057500]}" id="NCID0EZ6AE" xlink:type="simple">42.0575N, 128.0656E</named-content></named-content>, 1960m, 2012.VII-VIII, Zou Y lgt.”; 26 males and 10 females, “China Jilin province, Antu County, north slope of Changbai mountain, <named-content xmlns:xlink="http://www.w3.org/1999/xlink" content-type="dwc:verbatimCoordinates" xlink:type="simple"><named-content content-type="geo-json" specific-use="{&#34;type&#34;:&#34;Point&#34;,&#34;coordinates&#34;:[128.063700,42.079700]}" id="NCID0ECAAG" xlink:type="simple">42.0797N, 128.0637E</named-content></named-content>, 2000m, 2012.VII-VIII, Zou Y lgt.”; 3 males and 5 females, “China Jilin province, Antu County, north slope of Changbai mountain, <named-content xmlns:xlink="http://www.w3.org/1999/xlink" content-type="dwc:verbatimCoordinates" xlink:type="simple"><named-content content-type="geo-json" specific-use="{&#34;type&#34;:&#34;Point&#34;,&#34;coordinates&#34;:[128.073800,42.087700]}" id="NCID0EKAAG" xlink:type="simple">42.0877N, 128.0738E</named-content></named-content>, 1820m, 2012.VII-VIII, Zou Y lgt.”; 7 males and 3 females, “China Jilin province, Antu County, north slope of Changbai mountain, <named-content xmlns:xlink="http://www.w3.org/1999/xlink" content-type="dwc:verbatimCoordinates" xlink:type="simple"><named-content content-type="geo-json" specific-use="{&#34;type&#34;:&#34;Point&#34;,&#34;coordinates&#34;:[128.069600,42.088500]}" id="NCID0ESAAG" xlink:type="simple">42.0885N, 128.0696E</named-content></named-content>, 1950m, 2012.VII-VIII, Zou Y lgt.”; 3 males and 6 females, “China Jilin province, Antu County, north slope of Changbai mountain, <named-content xmlns:xlink="http://www.w3.org/1999/xlink" content-type="dwc:verbatimCoordinates" xlink:type="simple"><named-content content-type="geo-json" specific-use="{&#34;type&#34;:&#34;Point&#34;,&#34;coordinates&#34;:[128.070300,42.088800]}" id="NCID0E1AAG" xlink:type="simple">42.0888N, 128.0703E</named-content></named-content>, 1750m, 2012.VII-VIII, Zou Y lgt.”; 9 males and 3 females, “China Jilin province, Antu County, north slope of Changbai mountain, <named-content xmlns:xlink="http://www.w3.org/1999/xlink" content-type="dwc:verbatimCoordinates" xlink:type="simple"><named-content content-type="geo-json" specific-use="{&#34;type&#34;:&#34;Point&#34;,&#34;coordinates&#34;:[128.067500,42.094700]}" id="NCID0ECBAG" xlink:type="simple">42.0947N, 128.0675E</named-content></named-content>, 1740m, 2012.VII-VIII, Zou Y lgt.”; 11 males and 10 females, “China Jilin province, Antu County, north slope of Changbai mountain, <named-content xmlns:xlink="http://www.w3.org/1999/xlink" content-type="dwc:verbatimCoordinates" xlink:type="simple"><named-content content-type="geo-json" specific-use="{&#34;type&#34;:&#34;Point&#34;,&#34;coordinates&#34;:[128.104700,42.119200]}" id="NCID0EKBAG" xlink:type="simple">42.1192N, 128.1047E</named-content></named-content>, 1730m, 2012.VII-VIII, Zou Y lgt.”; 1 male and 3 females, “China Jilin province, Antu County, north slope of Changbai mountain, <named-content xmlns:xlink="http://www.w3.org/1999/xlink" content-type="dwc:verbatimCoordinates" xlink:type="simple"><named-content content-type="geo-json" specific-use="{&#34;type&#34;:&#34;Point&#34;,&#34;coordinates&#34;:[128.107300,42.120900]}" id="NCID0ESBAG" xlink:type="simple">42.1209N, 128.1073E</named-content></named-content>, 1620m, 2012.VII-VIII, Zou Y lgt.”; 1 male and 1 female, “China Jilin province, Antu County, north slope of Changbai mountain, <named-content xmlns:xlink="http://www.w3.org/1999/xlink" content-type="dwc:verbatimCoordinates" xlink:type="simple"><named-content content-type="geo-json" specific-use="{&#34;type&#34;:&#34;Point&#34;,&#34;coordinates&#34;:[128.134700,42.171400]}" id="NCID0E1BAG" xlink:type="simple">42.1714N, 128.1347E</named-content></named-content>, 1600m, 2012.VII-VIII, Zou Y lgt.”; 1 male and 2 females, “China Jilin province, Antu County, north slope of Changbai mountain, <named-content xmlns:xlink="http://www.w3.org/1999/xlink" content-type="dwc:verbatimCoordinates" xlink:type="simple"><named-content content-type="geo-json" specific-use="{&#34;type&#34;:&#34;Point&#34;,&#34;coordinates&#34;:[128.137500,42.179700]}" id="NCID0ECCAG" xlink:type="simple">42.1797N, 128.1375E</named-content></named-content>, 1520m, 2012.VII-VIII, Zou Y lgt.”; 1 female, “ Jilin province, the Changbai mountain Tianchi, 2000m, 1987.VII.22, Yu Peiyu lgt.”; 1 male, “20100818, OH-15-S56”.</p></tp:treatment-sec><tp:treatment-sec sec-type="diagnosis" id="SECID0EHCAG"><title>Diagnosis.</title><p>Small sized species in this subgenus; body dark reddish brown; fifth tarsomere without seta on ventral side; median lobe of aedeagus stout, ventral surface without tubercle, apical portion simple, not distinctly deflected to venter or left; endophallus strongly directed ventrally, gonopore opened to the ventral-base of aedeagus; two endophallic lobes present, both spherical; <abbrev xmlns:xlink="http://www.w3.org/1999/xlink" xlink:title="left preapical lobe" id="ABBRID0ENCAG" xlink:type="simple">lp</abbrev> a little larger than <abbrev xmlns:xlink="http://www.w3.org/1999/xlink" xlink:title="apical lobe" id="ABBRID0ERCAG" xlink:type="simple">la</abbrev>.</p></tp:treatment-sec><tp:treatment-sec sec-type="comparisons" id="SECID0EVCAG"><title>Comparison.</title><p><italic><tp:taxon-name><tp:taxon-name-part taxon-name-part-type="genus" reg="Pterostichus">Pterostichus</tp:taxon-name-part><tp:taxon-name-part taxon-name-part-type="species" reg="micropoides">micropoides</tp:taxon-name-part></tp:taxon-name></italic> sp. nov. is most similar to <italic><tp:taxon-name><tp:taxon-name-part taxon-name-part-type="genus" reg="Pterostichus">P.</tp:taxon-name-part><tp:taxon-name-part taxon-name-part-type="species" reg="microps">microps</tp:taxon-name-part></tp:taxon-name></italic> Heyden in its external and aedeagal features: both species have the median lobe of aedeagus without ventral tubercle and not apically dilated. But these two species also differ in their male genitalia: in <italic><tp:taxon-name><tp:taxon-name-part taxon-name-part-type="genus" reg="Pterostichus">P.</tp:taxon-name-part><tp:taxon-name-part taxon-name-part-type="species" reg="micropoides">micropoides</tp:taxon-name-part></tp:taxon-name></italic> sp. nov., the median lobe of aedeagus is only very slightly deflected ventrally at the apical fourth (Figs <xref ref-type="fig" rid="F2">7</xref>, <xref ref-type="fig" rid="F2">8</xref>), while in <italic><tp:taxon-name><tp:taxon-name-part taxon-name-part-type="genus" reg="Pterostichus">P.</tp:taxon-name-part><tp:taxon-name-part taxon-name-part-type="species" reg="microps">microps</tp:taxon-name-part></tp:taxon-name></italic> it is more distinctly deflected ventrally at the apical fourth (Fig. <xref ref-type="fig" rid="F4">20</xref>). The endophallus of these two species is also very similar: they both curved ventrally with only two endophallic lobes present. But they are different in the orientation of endophallus and shape of lobes: in <italic><tp:taxon-name><tp:taxon-name-part taxon-name-part-type="genus" reg="Pterostichus">P.</tp:taxon-name-part><tp:taxon-name-part taxon-name-part-type="species" reg="micropoides">micropoides</tp:taxon-name-part></tp:taxon-name></italic> sp. nov., the endophallus is generally directed ventrally, gonopore opened to the ventral-basal direction; the endophallic lobes with <abbrev xmlns:xlink="http://www.w3.org/1999/xlink" xlink:title="apical lobe" id="ABBRID0E5EAG" xlink:type="simple">la</abbrev> and <abbrev xmlns:xlink="http://www.w3.org/1999/xlink" xlink:title="left preapical lobe" id="ABBRID0ECFAG" xlink:type="simple">lp</abbrev> both spherical, <abbrev xmlns:xlink="http://www.w3.org/1999/xlink" xlink:title="left preapical lobe" id="ABBRID0EGFAG" xlink:type="simple">lp</abbrev> a little larger than <abbrev xmlns:xlink="http://www.w3.org/1999/xlink" xlink:title="apical lobe" id="ABBRID0EKFAG" xlink:type="simple">la</abbrev> (Figs <xref ref-type="fig" rid="F5">22</xref>, <xref ref-type="fig" rid="F5">23</xref>); while in <italic><tp:taxon-name><tp:taxon-name-part taxon-name-part-type="genus" reg="Pterostichus">P.</tp:taxon-name-part><tp:taxon-name-part taxon-name-part-type="species" reg="microps">microps</tp:taxon-name-part></tp:taxon-name></italic>, the endophallus directed apical-ventrally, gonopore opened to the basal direction; the endophallic lobes with <abbrev xmlns:xlink="http://www.w3.org/1999/xlink" xlink:title="apical lobe" id="ABBRID0EBGAG" xlink:type="simple">la</abbrev> strongly compressed, much smaller than <abbrev xmlns:xlink="http://www.w3.org/1999/xlink" xlink:title="left preapical lobe" id="ABBRID0EFGAG" xlink:type="simple">lp</abbrev> (Fig. <xref ref-type="fig" rid="F4">21</xref>).</p><p>From the external features, <italic><tp:taxon-name><tp:taxon-name-part taxon-name-part-type="genus" reg="Pterostichus">P.</tp:taxon-name-part><tp:taxon-name-part taxon-name-part-type="species" reg="micropoides">micropoides</tp:taxon-name-part></tp:taxon-name></italic> sp. nov. can be readily distinguished among all Chinese species of <italic><tp:taxon-name><tp:taxon-name-part taxon-name-part-type="genus" reg="Pterostichus"/><tp:taxon-name-part taxon-name-part-type="subgenus" reg="Koreonialoe">Koreonialoe</tp:taxon-name-part></tp:taxon-name></italic> for its smaller size (<abbrev xmlns:xlink="http://www.w3.org/1999/xlink" xlink:title="body length" id="ABBRID0EEHAG" xlink:type="simple">BL</abbrev> 13.7–15.7 mm versus 16.8–21.6 mm in other species) and dorsally reddish brown (a little darker in <italic><tp:taxon-name><tp:taxon-name-part taxon-name-part-type="genus" reg="Pterostichus">P.</tp:taxon-name-part><tp:taxon-name-part taxon-name-part-type="species" reg="syleus">syleus</tp:taxon-name-part></tp:taxon-name></italic>, much darker in other two species). Besides, <italic><tp:taxon-name><tp:taxon-name-part taxon-name-part-type="genus" reg="Pterostichus">P.</tp:taxon-name-part><tp:taxon-name-part taxon-name-part-type="species" reg="micropoides">micropoides</tp:taxon-name-part></tp:taxon-name></italic> sp. nov. is a little different from other three Chinese species in the pronotum punctures: in <italic><tp:taxon-name><tp:taxon-name-part taxon-name-part-type="genus" reg="Pterostichus">P.</tp:taxon-name-part><tp:taxon-name-part taxon-name-part-type="species" reg="micropoides">micropoides</tp:taxon-name-part></tp:taxon-name></italic> sp. nov., pronotum disc with sparser fine punctures, area anterior to the transversal sulci completely impunctate; but in other species, pronotum disc with much denser fine punctures, area anterior to the transversal sulci distinctly punctate.</p></tp:treatment-sec><tp:treatment-sec sec-type="description" id="SECID0EJIAG"><title>Description.</title><p><abbrev xmlns:xlink="http://www.w3.org/1999/xlink" xlink:title="body length" id="ABBRID0EPIAG" xlink:type="simple">BL</abbrev> 13.7–15.7 mm, <abbrev xmlns:xlink="http://www.w3.org/1999/xlink" xlink:title="body width" id="ABBRID0ETIAG" xlink:type="simple">BW</abbrev> 5.4–6.7 mm. Body form robust, dorsally dark reddish brown, elytra opaque, without metallic luster. Head large, widest at temporae; frons smooth; frontal grooves shallow; temporae strongly swollen, a little longer than eyes; eyes small and hemispherical. Pronotum strongly cordate, disc with relative sparse fine punctures, area anterior to sub-anterior transversal sulci impunctate; <abbrev xmlns:xlink="http://www.w3.org/1999/xlink" xlink:title="pronotum width" id="ABBRID0EXIAG" xlink:type="simple">PW</abbrev>/<abbrev xmlns:xlink="http://www.w3.org/1999/xlink" xlink:title="width of head" id="ABBRID0E2IAG" xlink:type="simple">HW</abbrev> = 1.31–1.36, <abbrev xmlns:xlink="http://www.w3.org/1999/xlink" xlink:title="pronotum width" id="ABBRID0E6IAG" xlink:type="simple">PW</abbrev>/<abbrev xmlns:xlink="http://www.w3.org/1999/xlink" xlink:title="pronotum length" id="ABBRID0EDJAG" xlink:type="simple">PL</abbrev> = 1.42–1.46, widest near anterior third; anterior margin slightly wider than posterior margin, <abbrev xmlns:xlink="http://www.w3.org/1999/xlink" xlink:title="apical width" id="ABBRID0EHJAG" xlink:type="simple">PAW</abbrev>/<abbrev xmlns:xlink="http://www.w3.org/1999/xlink" xlink:title="basal width" id="ABBRID0ELJAG" xlink:type="simple">PBW</abbrev> = 1.14–1.18. Lateral margins slightly arched from anterior angles to the middle, strongly sinuate and then nearly straight before posterior angles; posterior angles rectangular; mid-lateral setae present at anterior fifth of lateral margins; lateral expansions equal width at anterior and posterior portion. Basal foveae with inner and outer grooves faintly defined and partly fused, forming deep depression between them, outer groove slightly shorter than inner one; middle area between two basal foveae longitudinal rugose. Elytra oblong, shoulders widely rounded; basal ridge and lateral margin forming an obtuse angle; elytra 1.53–1.65 times longer than wide. Usually three discal pores present on third interval, all adjoining the second stria: the first one before middle, position of the second one variable, the last one at apical fifth to eighth. Umbilicate series on ninth interval continuous, sparse at middle. Ventral side: metepisternum near smooth; sternite VII of males without secondary sexual modification. Fifth tarsomere without ventral seta. Male genitalia: median lobe of aedeagus gradually curved at basal third; ventral surface without a conspicuous tubercle, apical portion not dilated, gradually deflected ventrally (Figs <xref ref-type="fig" rid="F2">7</xref>, <xref ref-type="fig" rid="F2">8</xref>); apical lamella very short, rounded-triangular, nearly straight in dorsal view (Figs <xref ref-type="fig" rid="F3">13</xref>, <xref ref-type="fig" rid="F3">14</xref>). Endophallus (Figs <xref ref-type="fig" rid="F5">22</xref>, <xref ref-type="fig" rid="F5">23</xref>) long, straightly directed ventrally, gonopore opened to ventral-basal direction of aedeagus; two distinct lobes recognized: left apical lobe (<bold><abbrev xmlns:xlink="http://www.w3.org/1999/xlink" xlink:title="apical lobe" id="ABBRID0EIKAG" xlink:type="simple">la</abbrev></bold>) small, spherical, apex not hooked; left preapical lobe (<bold><abbrev xmlns:xlink="http://www.w3.org/1999/xlink" xlink:title="left preapical lobe" id="ABBRID0ENKAG" xlink:type="simple">lp</abbrev></bold>) larger than <abbrev xmlns:xlink="http://www.w3.org/1999/xlink" xlink:title="apical lobe" id="ABBRID0ERKAG" xlink:type="simple">la</abbrev>, similar shape as <abbrev xmlns:xlink="http://www.w3.org/1999/xlink" xlink:title="apical lobe" id="ABBRID0EVKAG" xlink:type="simple">la</abbrev>. Female genitalia typical in this subgenus.</p><fig id="F1" position="float" orientation="portrait"><object-id xmlns:xlink="http://www.w3.org/1999/xlink" content-type="doi" xlink:type="simple">10.3897/zookeys.1063.69942.figures1-6</object-id><object-id xmlns:xlink="http://www.w3.org/1999/xlink" content-type="arpha" xlink:type="simple">1B1A4627-18CC-5973-80B5-3D05117BD09B</object-id><label>Figures 1–6.</label><caption><p>Habitus of <tp:taxon-name><tp:taxon-name-part taxon-name-part-type="genus" reg="Pterostichus">Pterostichus</tp:taxon-name-part></tp:taxon-name> (<tp:taxon-name><tp:taxon-name-part taxon-name-part-type="genus" reg="Pterostichus"/><tp:taxon-name-part taxon-name-part-type="subgenus" reg="Koreonialoe">Koreonialoe</tp:taxon-name-part></tp:taxon-name>) spp. from China <bold>1</bold><italic><tp:taxon-name><tp:taxon-name-part taxon-name-part-type="genus" reg="Pterostichus">P.</tp:taxon-name-part><tp:taxon-name-part taxon-name-part-type="species" reg="micropoides">micropoides</tp:taxon-name-part></tp:taxon-name></italic> sp. nov., Holotype. <bold>2</bold><italic><tp:taxon-name><tp:taxon-name-part taxon-name-part-type="genus" reg="Pterostichus">P.</tp:taxon-name-part><tp:taxon-name-part taxon-name-part-type="species" reg="micropoides">micropoides</tp:taxon-name-part></tp:taxon-name></italic> sp. nov., male, Paratype from Hunchun city, Jilin <bold>3</bold><italic><tp:taxon-name><tp:taxon-name-part taxon-name-part-type="genus" reg="Pterostichus">P.</tp:taxon-name-part><tp:taxon-name-part taxon-name-part-type="species" reg="syleus">syleus</tp:taxon-name-part></tp:taxon-name></italic> Kirschenhofer, a male from Fengcheng city, Liaoning <bold>4</bold><italic><tp:taxon-name><tp:taxon-name-part taxon-name-part-type="genus" reg="Pterostichus">P.</tp:taxon-name-part><tp:taxon-name-part taxon-name-part-type="species" reg="syleus">syleus</tp:taxon-name-part></tp:taxon-name></italic> Kirschenhofer, a female from Zhuanghe city, Liaoning 5 <italic><tp:taxon-name><tp:taxon-name-part taxon-name-part-type="genus" reg="Pterostichus">P.</tp:taxon-name-part><tp:taxon-name-part taxon-name-part-type="species" reg="quadrilobatus">quadrilobatus</tp:taxon-name-part></tp:taxon-name></italic> sp. nov., Holotype <bold>6</bold><italic><tp:taxon-name><tp:taxon-name-part taxon-name-part-type="genus" reg="Pterostichus">P.</tp:taxon-name-part><tp:taxon-name-part taxon-name-part-type="species" reg="bellatrix">bellatrix</tp:taxon-name-part></tp:taxon-name></italic> Tschitschérine, a male from Changbai county, Jilin. Scale bar: 5mm.</p></caption><graphic xmlns:xlink="http://www.w3.org/1999/xlink" xlink:href="zookeys-1063-001-g001.jpg" position="float" orientation="portrait" xlink:type="simple" id="oo_599856.jpg"><uri content-type="original_file" xlink:type="simple">https://binary.pensoft.net/fig/599856</uri></graphic></fig><fig id="F2" position="float" orientation="portrait"><object-id xmlns:xlink="http://www.w3.org/1999/xlink" content-type="doi" xlink:type="simple">10.3897/zookeys.1063.69942.figures7-12</object-id><object-id xmlns:xlink="http://www.w3.org/1999/xlink" content-type="arpha" xlink:type="simple">AB151A27-D11E-5C00-B18F-CFB30FCECE3F</object-id><label>Figures 7–12.</label><caption><p>Male genitalia of <tp:taxon-name><tp:taxon-name-part taxon-name-part-type="genus" reg="Pterostichus">Pterostichus</tp:taxon-name-part> (<tp:taxon-name-part taxon-name-part-type="subgenus" reg="Koreonialoe">Koreonialoe</tp:taxon-name-part>)</tp:taxon-name> spp. from China, left lateral view of median lobe of aedeagus <bold>7</bold><italic><tp:taxon-name><tp:taxon-name-part taxon-name-part-type="genus" reg="Pterostichus">P.</tp:taxon-name-part><tp:taxon-name-part taxon-name-part-type="species" reg="micropoides">micropoides</tp:taxon-name-part></tp:taxon-name></italic> sp. nov., Holotype <bold>8</bold><italic><tp:taxon-name><tp:taxon-name-part taxon-name-part-type="genus" reg="Pterostichus">P.</tp:taxon-name-part><tp:taxon-name-part taxon-name-part-type="species" reg="micropoides">micropoides</tp:taxon-name-part></tp:taxon-name></italic> sp. nov., Paratype from Changbai county, Jilin <bold>9</bold><italic><tp:taxon-name><tp:taxon-name-part taxon-name-part-type="genus" reg="Pterostichus">P.</tp:taxon-name-part><tp:taxon-name-part taxon-name-part-type="species" reg="syleus">syleus</tp:taxon-name-part></tp:taxon-name></italic> Kirschenhofer, a male from Fengcheng city, Liaoning <bold>10</bold><italic><tp:taxon-name><tp:taxon-name-part taxon-name-part-type="genus" reg="Pterostichus">P.</tp:taxon-name-part><tp:taxon-name-part taxon-name-part-type="species" reg="syleus">syleus</tp:taxon-name-part></tp:taxon-name></italic> Kirschenhofer, a male from Shedao Island, Liaoning <bold>11</bold><italic><tp:taxon-name><tp:taxon-name-part taxon-name-part-type="genus" reg="Pterostichus">P.</tp:taxon-name-part><tp:taxon-name-part taxon-name-part-type="species" reg="quadrilobatus">quadrilobatus</tp:taxon-name-part></tp:taxon-name></italic> sp. nov., Holotype <bold>12</bold><italic><tp:taxon-name><tp:taxon-name-part taxon-name-part-type="genus" reg="Pterostichus">P.</tp:taxon-name-part><tp:taxon-name-part taxon-name-part-type="species" reg="bellatrix">bellatrix</tp:taxon-name-part></tp:taxon-name></italic> Tschitschérine, a male from Changbai county, Jilin. Scale bar: 1 mm.</p></caption><graphic xmlns:xlink="http://www.w3.org/1999/xlink" xlink:href="zookeys-1063-001-g002.jpg" position="float" orientation="portrait" xlink:type="simple" id="oo_599857.jpg"><uri content-type="original_file" xlink:type="simple">https://binary.pensoft.net/fig/599857</uri></graphic></fig><fig id="F3" position="float" orientation="portrait"><object-id xmlns:xlink="http://www.w3.org/1999/xlink" content-type="doi" xlink:type="simple">10.3897/zookeys.1063.69942.figures13-18</object-id><object-id xmlns:xlink="http://www.w3.org/1999/xlink" content-type="arpha" xlink:type="simple">DD61B647-F4E1-589A-BBD6-66DC9FED35AF</object-id><label>Figures 13–18.</label><caption><p>Male genitalia of <tp:taxon-name><tp:taxon-name-part taxon-name-part-type="genus" reg="Pterostichus">Pterostichus</tp:taxon-name-part> (<tp:taxon-name-part taxon-name-part-type="subgenus" reg="Koreonialoe">Koreonialoe</tp:taxon-name-part>)</tp:taxon-name> spp. from China, dorsal view of median lobe of aedeagus <bold>13</bold><italic><tp:taxon-name><tp:taxon-name-part taxon-name-part-type="genus" reg="Pterostichus">P.</tp:taxon-name-part><tp:taxon-name-part taxon-name-part-type="species" reg="micropoides">micropoides</tp:taxon-name-part></tp:taxon-name></italic> sp. nov., Holotype <bold>14</bold><italic><tp:taxon-name><tp:taxon-name-part taxon-name-part-type="genus" reg="Pterostichus">P.</tp:taxon-name-part><tp:taxon-name-part taxon-name-part-type="species" reg="micropoides">micropoides</tp:taxon-name-part></tp:taxon-name></italic> sp. nov. Paratype from Changbai county <bold>15</bold><italic><tp:taxon-name><tp:taxon-name-part taxon-name-part-type="genus" reg="Pterostichus">P.</tp:taxon-name-part><tp:taxon-name-part taxon-name-part-type="species" reg="syleus">syleus</tp:taxon-name-part></tp:taxon-name></italic> Kirschenhofer, a male from Fengcheng city, Liaoning <bold>16</bold><italic><tp:taxon-name><tp:taxon-name-part taxon-name-part-type="genus" reg="Pterostichus">P.</tp:taxon-name-part><tp:taxon-name-part taxon-name-part-type="species" reg="syleus">syleus</tp:taxon-name-part></tp:taxon-name></italic> Kirschenhofer, a male from Shedao Island, Liaoning <bold>17</bold><italic><tp:taxon-name><tp:taxon-name-part taxon-name-part-type="genus" reg="Pterostichus">P.</tp:taxon-name-part><tp:taxon-name-part taxon-name-part-type="species" reg="quadrilobatus">quadrilobatus</tp:taxon-name-part></tp:taxon-name></italic> sp. nov., Paratype from Laopingding, Liaoning <bold>18</bold><italic><tp:taxon-name><tp:taxon-name-part taxon-name-part-type="genus" reg="Pterostichus">P.</tp:taxon-name-part><tp:taxon-name-part taxon-name-part-type="species" reg="bellatrix">bellatrix</tp:taxon-name-part></tp:taxon-name></italic> Tschitschérine, a male from Changbai county, Jilin. Scale bar: 1 mm.</p></caption><graphic xmlns:xlink="http://www.w3.org/1999/xlink" xlink:href="zookeys-1063-001-g003.jpg" position="float" orientation="portrait" xlink:type="simple" id="oo_599858.jpg"><uri content-type="original_file" xlink:type="simple">https://binary.pensoft.net/fig/599858</uri></graphic></fig><fig id="F4" position="float" orientation="portrait"><object-id xmlns:xlink="http://www.w3.org/1999/xlink" content-type="doi" xlink:type="simple">10.3897/zookeys.1063.69942.figures19-21</object-id><object-id xmlns:xlink="http://www.w3.org/1999/xlink" content-type="arpha" xlink:type="simple">97BC216D-134E-5AC7-9BAB-811013175C8D</object-id><label>Figures 19–21.</label><caption><p><tp:taxon-name><tp:taxon-name-part taxon-name-part-type="genus" reg="Pterostichus">Pterostichus</tp:taxon-name-part> (<tp:taxon-name-part taxon-name-part-type="subgenus" reg="Koreonialoe">Koreonialoe</tp:taxon-name-part>) <tp:taxon-name-part taxon-name-part-type="species" reg="microps">microps</tp:taxon-name-part></tp:taxon-name> Heyden, a male labeled as "Russia, Primorye Terr. Lazovsky reserve, Krodon America, 2002.IV.25, J. Sundukov leg" <bold>19</bold> habitus <bold>20</bold> male genitalia, dorsal view of median lobe, scale bar: 1 mm <bold>21</bold> endophallus, left lateral view and right lateral view. Scale bars: 5 mm (<bold>a</bold> for Fig. <xref ref-type="fig" rid="F4">19</xref>); 1 mm (<bold>b</bold> Figs <xref ref-type="fig" rid="F4">21</xref>, <xref ref-type="fig" rid="F5">22</xref>).</p></caption><graphic xmlns:xlink="http://www.w3.org/1999/xlink" xlink:href="zookeys-1063-001-g004.jpg" position="float" orientation="portrait" xlink:type="simple" id="oo_599859.jpg"><uri content-type="original_file" xlink:type="simple">https://binary.pensoft.net/fig/599859</uri></graphic></fig></tp:treatment-sec><tp:treatment-sec sec-type="distribution" id="SECID0E5VAG"><title>Distribution.</title><p>This species is relatively widespread along the Changbai mountain range of Jilin province, the border between China and North Korea. (Fig. <xref ref-type="fig" rid="F7">36</xref>, green)</p></tp:treatment-sec><tp:treatment-sec sec-type="etymology" id="SECID0EIWAG"><title>Etymology.</title><p>The name of this new species is derived from <italic><tp:taxon-name><tp:taxon-name-part taxon-name-part-type="genus" reg="Pterostichus">P.</tp:taxon-name-part><tp:taxon-name-part taxon-name-part-type="species" reg="microps">microps</tp:taxon-name-part></tp:taxon-name></italic> from the Far East of Russia and a Greek suffix “-oides” meaning alike. It alludes to its similarity to this species.</p></tp:treatment-sec><tp:treatment-sec><!--Section generated to contain objects referenced in tp:taxon-treatment.--><fig id="F5" position="float" orientation="portrait"><object-id xmlns:xlink="http://www.w3.org/1999/xlink" content-type="doi" xlink:type="simple">10.3897/zookeys.1063.69942.figures22-27</object-id><object-id xmlns:xlink="http://www.w3.org/1999/xlink" content-type="arpha" xlink:type="simple">A9D61046-2F02-52C7-B31B-9C422FCF98CB</object-id><label>Figures 22–27.</label><caption><p>Endophallus of <tp:taxon-name><tp:taxon-name-part taxon-name-part-type="genus" reg="Pterostichus">Pterostichus</tp:taxon-name-part> (<tp:taxon-name-part taxon-name-part-type="subgenus" reg="Koreonialoe">Koreonialoe</tp:taxon-name-part>)</tp:taxon-name> spp. from China, left lateral view and right lateral view <bold>22</bold><italic><tp:taxon-name><tp:taxon-name-part taxon-name-part-type="genus" reg="Pterostichus">P.</tp:taxon-name-part><tp:taxon-name-part taxon-name-part-type="species" reg="micropoides">micropoides</tp:taxon-name-part></tp:taxon-name></italic> sp. nov., Paratype from Antu city, Jilin <bold>23</bold><italic><tp:taxon-name><tp:taxon-name-part taxon-name-part-type="genus" reg="Pterostichus">P.</tp:taxon-name-part><tp:taxon-name-part taxon-name-part-type="species" reg="micropoides">micropoides</tp:taxon-name-part></tp:taxon-name></italic> sp. nov., Paratype from Changbaishan mt., Jilin <bold>24</bold><italic><tp:taxon-name><tp:taxon-name-part taxon-name-part-type="genus" reg="Pterostichus">P.</tp:taxon-name-part><tp:taxon-name-part taxon-name-part-type="species" reg="syleus">syleus</tp:taxon-name-part></tp:taxon-name></italic> Kirschenhofer, a male from Fengcheng city, Liaoning <bold>25</bold><italic><tp:taxon-name><tp:taxon-name-part taxon-name-part-type="genus" reg="Pterostichus">P.</tp:taxon-name-part><tp:taxon-name-part taxon-name-part-type="species" reg="syleus">syleus</tp:taxon-name-part></tp:taxon-name></italic> Kirschenhofer, a male from Shedao Island, Liaoning <bold>26</bold><italic><tp:taxon-name><tp:taxon-name-part taxon-name-part-type="genus" reg="Pterostichus">P.</tp:taxon-name-part><tp:taxon-name-part taxon-name-part-type="species" reg="quadrilobatus">quadrilobatus</tp:taxon-name-part></tp:taxon-name></italic> sp. nov., Holotype <bold>27</bold><italic><tp:taxon-name><tp:taxon-name-part taxon-name-part-type="genus" reg="Pterostichus">P.</tp:taxon-name-part><tp:taxon-name-part taxon-name-part-type="species" reg="bellatrix">bellatrix</tp:taxon-name-part></tp:taxon-name></italic> Tschitschérine, a male from Changbai county, Jilin. Scale bar: 1 mm.</p></caption><graphic xmlns:xlink="http://www.w3.org/1999/xlink" xlink:href="zookeys-1063-001-g005.jpg" position="float" orientation="portrait" xlink:type="simple" id="oo_599860.jpg"><uri content-type="original_file" xlink:type="simple">https://binary.pensoft.net/fig/599860</uri></graphic></fig><fig id="F6" position="float" orientation="portrait"><object-id xmlns:xlink="http://www.w3.org/1999/xlink" content-type="doi" xlink:type="simple">10.3897/zookeys.1063.69942.figures28-35</object-id><object-id xmlns:xlink="http://www.w3.org/1999/xlink" content-type="arpha" xlink:type="simple">10665AA1-4D44-5C13-B3E3-9D0CA1775D68</object-id><label>Figures 28–35.</label><caption><p>Female genitalia of <tp:taxon-name><tp:taxon-name-part taxon-name-part-type="genus" reg="Pterostichus">Pterostichus</tp:taxon-name-part> (<tp:taxon-name-part taxon-name-part-type="subgenus" reg="Koreonialoe">Koreonialoe</tp:taxon-name-part>)</tp:taxon-name> spp. from China, Figs <bold>28–31</bold> ventral view and inner lateral view of ovipositor. Figs <bold>32–35</bold> female reproductive system. <bold>28, 32</bold><italic><tp:taxon-name><tp:taxon-name-part taxon-name-part-type="genus" reg="Pterostichus">P.</tp:taxon-name-part><tp:taxon-name-part taxon-name-part-type="species" reg="tetralobatus">tetralobatus</tp:taxon-name-part></tp:taxon-name></italic>, Paratype from Laopingding, Liaoning <bold>29, 33</bold><italic><tp:taxon-name><tp:taxon-name-part taxon-name-part-type="genus" reg="Pterostichus">P.</tp:taxon-name-part><tp:taxon-name-part taxon-name-part-type="species" reg="syleus">syleus</tp:taxon-name-part></tp:taxon-name></italic>, a female from Baishilazi, Liaoning <bold>30, 34</bold><italic><tp:taxon-name><tp:taxon-name-part taxon-name-part-type="genus" reg="Pterostichus">P.</tp:taxon-name-part><tp:taxon-name-part taxon-name-part-type="species" reg="micropoides">micropoides</tp:taxon-name-part></tp:taxon-name></italic>, female, Paratype from Antu county, Jilin <bold>31, 35</bold><italic><tp:taxon-name><tp:taxon-name-part taxon-name-part-type="genus" reg="Pterostichus">P.</tp:taxon-name-part><tp:taxon-name-part taxon-name-part-type="species" reg="bellatrix">bellatrix</tp:taxon-name-part></tp:taxon-name></italic>, a female from Fusong county, Jilin. Scale bar: 0.5 mm. Abbreviations: g1: gonocoxite I; g2:gonocoxite II; es: ensiform setae; ns, nematiform setae; bc: bursa copulatrix; co: common oviduct; sc: seminal canal; rc: receptaculum; spc: spermathecal canal.</p></caption><graphic xmlns:xlink="http://www.w3.org/1999/xlink" xlink:href="zookeys-1063-001-g006.jpg" position="float" orientation="portrait" xlink:type="simple" id="oo_599861.jpg"><uri content-type="original_file" xlink:type="simple">https://binary.pensoft.net/fig/599861</uri></graphic></fig><fig id="F7" position="float" orientation="portrait"><object-id xmlns:xlink="http://www.w3.org/1999/xlink" content-type="doi" xlink:type="simple">10.3897/zookeys.1063.69942.figure36</object-id><object-id xmlns:xlink="http://www.w3.org/1999/xlink" content-type="arpha" xlink:type="simple">C4422CF8-5D4D-533B-A76C-1AAF2F36D477</object-id><label>Figure 36.</label><caption><p>Confirmed distribution of <tp:taxon-name><tp:taxon-name-part taxon-name-part-type="genus" reg="Pterostichus">Pterostichus</tp:taxon-name-part> (<tp:taxon-name-part taxon-name-part-type="subgenus" reg="Koreonialoe">Koreonialoe</tp:taxon-name-part>)</tp:taxon-name> spp. in China: Green: <italic><tp:taxon-name><tp:taxon-name-part taxon-name-part-type="genus" reg="Pterostichus">P.</tp:taxon-name-part><tp:taxon-name-part taxon-name-part-type="species" reg="micropoides">micropoides</tp:taxon-name-part></tp:taxon-name></italic> sp. nov.; Red: <italic><tp:taxon-name><tp:taxon-name-part taxon-name-part-type="genus" reg="Pterostichus">P.</tp:taxon-name-part><tp:taxon-name-part taxon-name-part-type="species" reg="tetralobatus">tetralobatus</tp:taxon-name-part></tp:taxon-name></italic> sp. nov.; Yellow: <italic><tp:taxon-name><tp:taxon-name-part taxon-name-part-type="genus" reg="Pterostichus">P.</tp:taxon-name-part><tp:taxon-name-part taxon-name-part-type="species" reg="bellatrix">bellatrix</tp:taxon-name-part></tp:taxon-name></italic> Tschitschérine; Blue: <italic><tp:taxon-name><tp:taxon-name-part taxon-name-part-type="genus" reg="Pterostichus">P.</tp:taxon-name-part><tp:taxon-name-part taxon-name-part-type="species" reg="syleus">syleus</tp:taxon-name-part></tp:taxon-name></italic> Kirschenhofer.</p></caption><graphic xmlns:xlink="http://www.w3.org/1999/xlink" xlink:href="zookeys-1063-001-g007.jpg" position="float" orientation="portrait" xlink:type="simple" id="oo_599862.jpg"><uri content-type="original_file" xlink:type="simple">https://binary.pensoft.net/fig/599862</uri></graphic></fig></tp:treatment-sec></tp:taxon-treatment>
