# Supplementary material for: Revision of the Chinese species of subgenus Koreonialoe (Coleoptera: Carabidae: Pterostichus), with descriptions of two new species
Source: Zookeys. 2021 Oct 18;1063:1–21. doi: 10.3897/zookeys.1063.69942 (PMC8545786; doi:10.3897/zookeys.1063.69942)
Supplement: XML Treatment for Pterostichus (Koreonialoe) tetralobatus [file zookeys.1063.69942-treatment3.xml]

<!DOCTYPE tp:taxon-treatment
  PUBLIC "-//TaxonX//DTD Taxonomic Treatment Publishing DTD v0 20100105//EN" "tax-treatment-NSO.dtd">
<tp:taxon-treatment xmlns:tp="http://www.plazi.org/taxpub"><tp:treatment-meta><kwd-group><label>Taxon classification</label><kwd><named-content xmlns:xlink="http://www.w3.org/1999/xlink" content-type="kingdom">Animalia</named-content></kwd><kwd><named-content xmlns:xlink="http://www.w3.org/1999/xlink" content-type="order">Coleoptera</named-content></kwd><kwd><named-content xmlns:xlink="http://www.w3.org/1999/xlink" content-type="family">Carabidae</named-content></kwd></kwd-group><mixed-citation publication-type="journal"><person-group><name><surname>Yin</surname><given-names>Wen-Qi</given-names></name><name><surname>Shi</surname><given-names>Hong-Liang</given-names></name><name><surname>Liang</surname><given-names>Hong-Bin</given-names></name></person-group><article-title>Revision of the Chinese species of subgenus <tp:taxon-name><tp:taxon-name-part taxon-name-part-type="genus" reg="Pterostichus"/><tp:taxon-name-part taxon-name-part-type="subgenus" reg="Koreonialoe">Koreonialoe</tp:taxon-name-part></tp:taxon-name> (<tp:taxon-name><tp:taxon-name-part taxon-name-part-type="order">Coleoptera</tp:taxon-name-part></tp:taxon-name>: <tp:taxon-name><tp:taxon-name-part taxon-name-part-type="family">Carabidae</tp:taxon-name-part></tp:taxon-name>: <italic><tp:taxon-name><tp:taxon-name-part taxon-name-part-type="genus" reg="Pterostichus">Pterostichus</tp:taxon-name-part></tp:taxon-name></italic>), with descriptions of two new species</article-title><source>Zookeys</source><day>18</day><month>10</month><year>2021</year><volume>1063</volume><fpage>1</fpage><lpage>21</lpage><pub-id pub-id-type="doi">10.3897/zookeys.1063.69942</pub-id></mixed-citation></tp:treatment-meta><tp:nomenclature><label>2.</label><tp:taxon-name><object-id xmlns:xlink="http://www.w3.org/1999/xlink" content-type="arpha" xlink:type="simple">F18AC53C-521F-5055-8AAA-BDCCD6E668F6</object-id><tp:taxon-name-part taxon-name-part-type="genus" reg="Pterostichus">Pterostichus</tp:taxon-name-part> (<tp:taxon-name-part taxon-name-part-type="subgenus" reg="Koreonialoe">Koreonialoe</tp:taxon-name-part>) <tp:taxon-name-part taxon-name-part-type="species" reg="tetralobatus">tetralobatus</tp:taxon-name-part><object-id xmlns:xlink="http://www.w3.org/1999/xlink" content-type="zoobank" xlink:type="simple">http://zoobank.org/09F795C5-1F7F-4215-AE25-608CF1272D8C</object-id></tp:taxon-name><tp:taxon-status xmlns:xlink="http://www.w3.org/1999/xlink" xlink:type="simple"> sp. nov.</tp:taxon-status><xref ref-type="fig" rid="F1">Figs 5</xref><xref ref-type="fig" rid="F2">, 11</xref><xref ref-type="fig" rid="F3">, 17</xref><xref ref-type="fig" rid="F5">, 26</xref><xref ref-type="fig" rid="F6">, 31</xref><xref ref-type="fig" rid="F6">, 35</xref></tp:nomenclature><tp:treatment-sec sec-type="type locality" id="SECID0E3YAG"><title>Type locality.</title><p>China, Liaoning province: Anshan city, Xiuyan county, Laopingding (<named-content xmlns:xlink="http://www.w3.org/1999/xlink" content-type="dwc:verbatimCoordinates" xlink:type="simple"><named-content content-type="geo-json" specific-use="{&#34;type&#34;:&#34;Point&#34;,&#34;coordinates&#34;:[123.720000,40.410000]}" id="NCID0EFZAG" xlink:type="simple">40.41N, 123.72E</named-content></named-content>, alt 632m).</p></tp:treatment-sec><tp:treatment-sec sec-type="type material" id="SECID0EJZAG"><title>Type material.</title><p><bold><italic>Holotype</italic>:</bold> male, “Liaoning province, Anshan City, Xiuyan County, Laopingding mountain, mixed forest; <named-content xmlns:xlink="http://www.w3.org/1999/xlink" content-type="dwc:verbatimCoordinates" xlink:type="simple"><named-content content-type="geo-json" specific-use="{&#34;type&#34;:&#34;Point&#34;,&#34;coordinates&#34;:[123.725200,40.410900]}" id="NCID0EXZAG" xlink:type="simple">40.4109N, 123.7252E</named-content></named-content>, 632m”; “pitfall trap; 2019.VIII.11, Zhu PZ, Wu JY &amp; Wang C lgt.”; “HOLOTYPE ♂ <tp:taxon-name><tp:taxon-name-part taxon-name-part-type="genus" reg="Pterostichus">Pterostichus</tp:taxon-name-part> (<tp:taxon-name-part taxon-name-part-type="subgenus" reg="Koreonialoe">Koreonialoe</tp:taxon-name-part>) <tp:taxon-name-part taxon-name-part-type="species" reg="tetralobatus">tetralobatus</tp:taxon-name-part></tp:taxon-name> sp. nov., des. Yin &amp; Shi. 2021” [red label]. <bold><italic>Paratypes</italic></bold>: 1 male and 2 females, the same data as holotype but labeled as paratype.</p></tp:treatment-sec><tp:treatment-sec sec-type="diagnosis" id="SECID0EN1AG"><title>Diagnosis.</title><p>Dorsal side nearly black; fifth tarsomere without ventral seta. Median lobe of aedeagus stout, ventral margin slightly tumid forming an inconspicuous tubercle. Endophallus long and thick, directed basal-ventrally; four lobes present: <abbrev xmlns:xlink="http://www.w3.org/1999/xlink" xlink:title="apical lobe" id="ABBRID0ET1AG" xlink:type="simple">la</abbrev> divided into two sub-lobes, <abbrev xmlns:xlink="http://www.w3.org/1999/xlink" xlink:title="left apical lobe I" id="ABBRID0EX1AG" xlink:type="simple">la1</abbrev> and <abbrev xmlns:xlink="http://www.w3.org/1999/xlink" xlink:title="left apical lobe II" id="ABBRID0E21AG" xlink:type="simple">la2</abbrev> both cylindrical, <abbrev xmlns:xlink="http://www.w3.org/1999/xlink" xlink:title="left apical lobe II" id="ABBRID0E61AG" xlink:type="simple">la2</abbrev> smaller than <abbrev xmlns:xlink="http://www.w3.org/1999/xlink" xlink:title="left apical lobe I" id="ABBRID0ED2AG" xlink:type="simple">la1</abbrev>, adnate to <abbrev xmlns:xlink="http://www.w3.org/1999/xlink" xlink:title="left apical lobe I" id="ABBRID0EH2AG" xlink:type="simple">la1</abbrev>; <abbrev xmlns:xlink="http://www.w3.org/1999/xlink" xlink:title="right apical lobe" id="ABBRID0EL2AG" xlink:type="simple">ra</abbrev> apically hooked.</p></tp:treatment-sec><tp:treatment-sec sec-type="comparisons" id="SECID0EP2AG"><title>Comparison.</title><p>This new species is peculiar among all the Chinese species of subgenus <tp:taxon-name><tp:taxon-name-part taxon-name-part-type="genus" reg="Pterostichus"/><tp:taxon-name-part taxon-name-part-type="subgenus" reg="Koreonialoe">Koreonialoe</tp:taxon-name-part></tp:taxon-name> for the endophallus has four distinct lobes, while all other species have two or three lobes. The left apical lobe divided into two lobes: <abbrev xmlns:xlink="http://www.w3.org/1999/xlink" xlink:title="left apical lobe II" id="ABBRID0E52AG" xlink:type="simple">la2</abbrev> much smaller than <abbrev xmlns:xlink="http://www.w3.org/1999/xlink" xlink:title="left apical lobe I" id="ABBRID0EC3AG" xlink:type="simple">la1</abbrev>, and adnate to <abbrev xmlns:xlink="http://www.w3.org/1999/xlink" xlink:title="left apical lobe I" id="ABBRID0EG3AG" xlink:type="simple">la1</abbrev>. <italic><tp:taxon-name><tp:taxon-name-part taxon-name-part-type="genus" reg="Pterostichus">P.</tp:taxon-name-part><tp:taxon-name-part taxon-name-part-type="species" reg="tetralobatus">tetralobatus</tp:taxon-name-part></tp:taxon-name></italic> sp. nov. is very similar to <italic><tp:taxon-name><tp:taxon-name-part taxon-name-part-type="genus" reg="Pterostichus">P.</tp:taxon-name-part><tp:taxon-name-part taxon-name-part-type="species" reg="syleus">syleus</tp:taxon-name-part></tp:taxon-name></italic> in the sclerotized part of male genitalia, but quite different in their endophallus.</p><p>From the external features, <italic><tp:taxon-name><tp:taxon-name-part taxon-name-part-type="genus" reg="Pterostichus">P.</tp:taxon-name-part><tp:taxon-name-part taxon-name-part-type="species" reg="tetralobatus">tetralobatus</tp:taxon-name-part></tp:taxon-name></italic> sp. nov. can be distinguished from <italic><tp:taxon-name><tp:taxon-name-part taxon-name-part-type="genus" reg="Pterostichus">P.</tp:taxon-name-part><tp:taxon-name-part taxon-name-part-type="species" reg="micropoides">micropoides</tp:taxon-name-part></tp:taxon-name></italic> sp. nov. and <italic><tp:taxon-name><tp:taxon-name-part taxon-name-part-type="genus" reg="Pterostichus">P.</tp:taxon-name-part><tp:taxon-name-part taxon-name-part-type="species" reg="syleus">syleus</tp:taxon-name-part></tp:taxon-name></italic> for its larger size (<abbrev xmlns:xlink="http://www.w3.org/1999/xlink" xlink:title="body length" id="ABBRID0ED5AG" xlink:type="simple">BL</abbrev> 20.2–21.6 mm versus 13.7–19.7 mm in other two species) and dorsally nearly black (versus dark brown in other two species). But, the females of <italic><tp:taxon-name><tp:taxon-name-part taxon-name-part-type="genus" reg="Pterostichus">P.</tp:taxon-name-part><tp:taxon-name-part taxon-name-part-type="species" reg="tetralobatus">tetralobatus</tp:taxon-name-part></tp:taxon-name></italic> sp. nov. are completely identical to that of <italic><tp:taxon-name><tp:taxon-name-part taxon-name-part-type="genus" reg="Pterostichus">P.</tp:taxon-name-part><tp:taxon-name-part taxon-name-part-type="species" reg="bellatrix">bellatrix</tp:taxon-name-part></tp:taxon-name></italic>. They can be determined only by the allopatric distributions (Fig. <xref ref-type="fig" rid="F7">36</xref>).</p></tp:treatment-sec><tp:treatment-sec sec-type="description" id="SECID0EB6AG"><title>Description.</title><p><abbrev xmlns:xlink="http://www.w3.org/1999/xlink" xlink:title="body length" id="ABBRID0EH6AG" xlink:type="simple">BL</abbrev> 20.2–21.6 mm, <abbrev xmlns:xlink="http://www.w3.org/1999/xlink" xlink:title="body width" id="ABBRID0EL6AG" xlink:type="simple">BW</abbrev> 7.2–7.6 mm. Body form robust, dorsal surface nearly black, elytra opaque, without metallic luster. Head large, widest at temporae; frons smooth; frontal grooves shallow; temporae strongly swollen, a little shorter than eyes; eyes small and hemisphere; terminal segment of labial palpus fusiform. Pronotum strongly cordate, disc evenly and densely covered with fine punctures, area anterior to sub-anterior transversal sulci well punctate; <abbrev xmlns:xlink="http://www.w3.org/1999/xlink" xlink:title="pronotum width" id="ABBRID0EP6AG" xlink:type="simple">PW</abbrev>/<abbrev xmlns:xlink="http://www.w3.org/1999/xlink" xlink:title="width of head" id="ABBRID0ET6AG" xlink:type="simple">HW</abbrev> = 1.27–1.31, <abbrev xmlns:xlink="http://www.w3.org/1999/xlink" xlink:title="pronotum width" id="ABBRID0EX6AG" xlink:type="simple">PW</abbrev>/<abbrev xmlns:xlink="http://www.w3.org/1999/xlink" xlink:title="pronotum length" id="ABBRID0E26AG" xlink:type="simple">PL</abbrev> = 1.58–1.62, widest near anterior third; anterior margin a little wider than posterior margin, <abbrev xmlns:xlink="http://www.w3.org/1999/xlink" xlink:title="apical width" id="ABBRID0E66AG" xlink:type="simple">PAW</abbrev>/<abbrev xmlns:xlink="http://www.w3.org/1999/xlink" xlink:title="basal width" id="ABBRID0EDABG" xlink:type="simple">PBW</abbrev> = 1.09–1.14. Lateral margins slightly arched from anterior angles to the middle, strongly sinuate and then nearly straight before posterior angles; posterior angles rectangular; mid-lateral setae present at anterior fifth of lateral margins; lateral expansions equal width anteriorly and posteriorly. Basal foveae with inner and outer grooves faintly defined and partly fused, forming deep depression between them, outer groove slightly shorter than inner one; middle area between two basal foveae longitudinal rugose. Elytra oblong, shoulders widely rounded; basal ridge and lateral margin forming an obtuse angle; elytra 1.58–1.65 times longer than wide. Usually three discal pores present on third interval, all adjoining the second stria; the first one before middle, position of the second one variable, the last one at apical fifth to eighth. Umbilicate series on ninth interval continuous, sparse at middle. Ventral side: metepisternum nearly smooth; sternite VII of males without secondary sexual modification. Fifth tarsomere without ventral seta. Male genitalia: median lobe of aedeagus stout, gradually curved at basal fourth, strongly dilated near middle, apical portion abruptly deflected ventrally; ventral surface shallowly tumid near middle, forming an inconspicuous tubercle (Fig. <xref ref-type="fig" rid="F2">11</xref>); apical lamella narrow, apex rounded-triangular, slightly oblique to the left in dorsal view (Fig. <xref ref-type="fig" rid="F3">17</xref>). Endophallus (Fig. <xref ref-type="fig" rid="F5">26</xref>) long and thick, strongly directed basal-ventrally, gonopore opened to ventral-basal direction of aedeagus; four distinct lobes recognized: left apical lobe (<bold><abbrev xmlns:xlink="http://www.w3.org/1999/xlink" xlink:title="apical lobe" id="ABBRID0EUABG" xlink:type="simple">la</abbrev></bold>) divided into two sub-lobes, left apical lobe I (<bold><abbrev xmlns:xlink="http://www.w3.org/1999/xlink" xlink:title="left apical lobe I" id="ABBRID0EZABG" xlink:type="simple">la1</abbrev></bold>) cylindrical, larger than all other three lobes; left apical lobe II (<bold><abbrev xmlns:xlink="http://www.w3.org/1999/xlink" xlink:title="left apical lobe II" id="ABBRID0E5ABG" xlink:type="simple">la2</abbrev></bold>) same shape as <abbrev xmlns:xlink="http://www.w3.org/1999/xlink" xlink:title="left apical lobe I" id="ABBRID0ECBBG" xlink:type="simple">la1</abbrev> but smaller, adnate to <abbrev xmlns:xlink="http://www.w3.org/1999/xlink" xlink:title="left apical lobe I" id="ABBRID0EGBBG" xlink:type="simple">la1</abbrev>; left preapical lobe (<bold><abbrev xmlns:xlink="http://www.w3.org/1999/xlink" xlink:title="left preapical lobe" id="ABBRID0ELBBG" xlink:type="simple">lp</abbrev></bold>) oblate and small, located behind <abbrev xmlns:xlink="http://www.w3.org/1999/xlink" xlink:title="left apical lobe I" id="ABBRID0EPBBG" xlink:type="simple">la1</abbrev>, well separated from it; right apical lobe (<bold><abbrev xmlns:xlink="http://www.w3.org/1999/xlink" xlink:title="right apical lobe" id="ABBRID0EUBBG" xlink:type="simple">ra</abbrev></bold>) small, orbicular, apically hooked. Female genitalia typical in this subgenus.</p></tp:treatment-sec><tp:treatment-sec sec-type="distribution" id="SECID0EYBBG"><title>Distribution.</title><p>This species was only found in the type locality, Anshan, Liaoning Province, Laopingding mountain. (Fig. <xref ref-type="fig" rid="F7">36</xref>, red)</p></tp:treatment-sec><tp:treatment-sec sec-type="etymology" id="SECID0ECCBG"><title>Etymology.</title><p>The scientific name of the new species is composed of two Greek root: “<italic>tetr</italic>-” meaning four and “<italic>lobat</italic>-” meaning lobe. The new species is named for its endophallus with four lobes which is special in this subgenus.</p></tp:treatment-sec><tp:treatment-sec><!--Section generated to contain objects referenced in tp:taxon-treatment.--><fig id="F1" position="float" orientation="portrait"><object-id xmlns:xlink="http://www.w3.org/1999/xlink" content-type="doi" xlink:type="simple">10.3897/zookeys.1063.69942.figures1-6</object-id><object-id xmlns:xlink="http://www.w3.org/1999/xlink" content-type="arpha" xlink:type="simple">1B1A4627-18CC-5973-80B5-3D05117BD09B</object-id><label>Figures 1–6.</label><caption><p>Habitus of <tp:taxon-name><tp:taxon-name-part taxon-name-part-type="genus" reg="Pterostichus">Pterostichus</tp:taxon-name-part></tp:taxon-name> (<tp:taxon-name><tp:taxon-name-part taxon-name-part-type="genus" reg="Pterostichus"/><tp:taxon-name-part taxon-name-part-type="subgenus" reg="Koreonialoe">Koreonialoe</tp:taxon-name-part></tp:taxon-name>) spp. from China <bold>1</bold><italic><tp:taxon-name><tp:taxon-name-part taxon-name-part-type="genus" reg="Pterostichus">P.</tp:taxon-name-part><tp:taxon-name-part taxon-name-part-type="species" reg="micropoides">micropoides</tp:taxon-name-part></tp:taxon-name></italic> sp. nov., Holotype. <bold>2</bold><italic><tp:taxon-name><tp:taxon-name-part taxon-name-part-type="genus" reg="Pterostichus">P.</tp:taxon-name-part><tp:taxon-name-part taxon-name-part-type="species" reg="micropoides">micropoides</tp:taxon-name-part></tp:taxon-name></italic> sp. nov., male, Paratype from Hunchun city, Jilin <bold>3</bold><italic><tp:taxon-name><tp:taxon-name-part taxon-name-part-type="genus" reg="Pterostichus">P.</tp:taxon-name-part><tp:taxon-name-part taxon-name-part-type="species" reg="syleus">syleus</tp:taxon-name-part></tp:taxon-name></italic> Kirschenhofer, a male from Fengcheng city, Liaoning <bold>4</bold><italic><tp:taxon-name><tp:taxon-name-part taxon-name-part-type="genus" reg="Pterostichus">P.</tp:taxon-name-part><tp:taxon-name-part taxon-name-part-type="species" reg="syleus">syleus</tp:taxon-name-part></tp:taxon-name></italic> Kirschenhofer, a female from Zhuanghe city, Liaoning 5 <italic><tp:taxon-name><tp:taxon-name-part taxon-name-part-type="genus" reg="Pterostichus">P.</tp:taxon-name-part><tp:taxon-name-part taxon-name-part-type="species" reg="quadrilobatus">quadrilobatus</tp:taxon-name-part></tp:taxon-name></italic> sp. nov., Holotype <bold>6</bold><italic><tp:taxon-name><tp:taxon-name-part taxon-name-part-type="genus" reg="Pterostichus">P.</tp:taxon-name-part><tp:taxon-name-part taxon-name-part-type="species" reg="bellatrix">bellatrix</tp:taxon-name-part></tp:taxon-name></italic> Tschitschérine, a male from Changbai county, Jilin. Scale bar: 5mm.</p></caption><graphic xmlns:xlink="http://www.w3.org/1999/xlink" xlink:href="zookeys-1063-001-g001.jpg" position="float" orientation="portrait" xlink:type="simple" id="oo_599856.jpg"><uri content-type="original_file" xlink:type="simple">https://binary.pensoft.net/fig/599856</uri></graphic></fig><fig id="F2" position="float" orientation="portrait"><object-id xmlns:xlink="http://www.w3.org/1999/xlink" content-type="doi" xlink:type="simple">10.3897/zookeys.1063.69942.figures7-12</object-id><object-id xmlns:xlink="http://www.w3.org/1999/xlink" content-type="arpha" xlink:type="simple">AB151A27-D11E-5C00-B18F-CFB30FCECE3F</object-id><label>Figures 7–12.</label><caption><p>Male genitalia of <tp:taxon-name><tp:taxon-name-part taxon-name-part-type="genus" reg="Pterostichus">Pterostichus</tp:taxon-name-part> (<tp:taxon-name-part taxon-name-part-type="subgenus" reg="Koreonialoe">Koreonialoe</tp:taxon-name-part>)</tp:taxon-name> spp. from China, left lateral view of median lobe of aedeagus <bold>7</bold><italic><tp:taxon-name><tp:taxon-name-part taxon-name-part-type="genus" reg="Pterostichus">P.</tp:taxon-name-part><tp:taxon-name-part taxon-name-part-type="species" reg="micropoides">micropoides</tp:taxon-name-part></tp:taxon-name></italic> sp. nov., Holotype <bold>8</bold><italic><tp:taxon-name><tp:taxon-name-part taxon-name-part-type="genus" reg="Pterostichus">P.</tp:taxon-name-part><tp:taxon-name-part taxon-name-part-type="species" reg="micropoides">micropoides</tp:taxon-name-part></tp:taxon-name></italic> sp. nov., Paratype from Changbai county, Jilin <bold>9</bold><italic><tp:taxon-name><tp:taxon-name-part taxon-name-part-type="genus" reg="Pterostichus">P.</tp:taxon-name-part><tp:taxon-name-part taxon-name-part-type="species" reg="syleus">syleus</tp:taxon-name-part></tp:taxon-name></italic> Kirschenhofer, a male from Fengcheng city, Liaoning <bold>10</bold><italic><tp:taxon-name><tp:taxon-name-part taxon-name-part-type="genus" reg="Pterostichus">P.</tp:taxon-name-part><tp:taxon-name-part taxon-name-part-type="species" reg="syleus">syleus</tp:taxon-name-part></tp:taxon-name></italic> Kirschenhofer, a male from Shedao Island, Liaoning <bold>11</bold><italic><tp:taxon-name><tp:taxon-name-part taxon-name-part-type="genus" reg="Pterostichus">P.</tp:taxon-name-part><tp:taxon-name-part taxon-name-part-type="species" reg="quadrilobatus">quadrilobatus</tp:taxon-name-part></tp:taxon-name></italic> sp. nov., Holotype <bold>12</bold><italic><tp:taxon-name><tp:taxon-name-part taxon-name-part-type="genus" reg="Pterostichus">P.</tp:taxon-name-part><tp:taxon-name-part taxon-name-part-type="species" reg="bellatrix">bellatrix</tp:taxon-name-part></tp:taxon-name></italic> Tschitschérine, a male from Changbai county, Jilin. Scale bar: 1 mm.</p></caption><graphic xmlns:xlink="http://www.w3.org/1999/xlink" xlink:href="zookeys-1063-001-g002.jpg" position="float" orientation="portrait" xlink:type="simple" id="oo_599857.jpg"><uri content-type="original_file" xlink:type="simple">https://binary.pensoft.net/fig/599857</uri></graphic></fig><fig id="F3" position="float" orientation="portrait"><object-id xmlns:xlink="http://www.w3.org/1999/xlink" content-type="doi" xlink:type="simple">10.3897/zookeys.1063.69942.figures13-18</object-id><object-id xmlns:xlink="http://www.w3.org/1999/xlink" content-type="arpha" xlink:type="simple">DD61B647-F4E1-589A-BBD6-66DC9FED35AF</object-id><label>Figures 13–18.</label><caption><p>Male genitalia of <tp:taxon-name><tp:taxon-name-part taxon-name-part-type="genus" reg="Pterostichus">Pterostichus</tp:taxon-name-part> (<tp:taxon-name-part taxon-name-part-type="subgenus" reg="Koreonialoe">Koreonialoe</tp:taxon-name-part>)</tp:taxon-name> spp. from China, dorsal view of median lobe of aedeagus <bold>13</bold><italic><tp:taxon-name><tp:taxon-name-part taxon-name-part-type="genus" reg="Pterostichus">P.</tp:taxon-name-part><tp:taxon-name-part taxon-name-part-type="species" reg="micropoides">micropoides</tp:taxon-name-part></tp:taxon-name></italic> sp. nov., Holotype <bold>14</bold><italic><tp:taxon-name><tp:taxon-name-part taxon-name-part-type="genus" reg="Pterostichus">P.</tp:taxon-name-part><tp:taxon-name-part taxon-name-part-type="species" reg="micropoides">micropoides</tp:taxon-name-part></tp:taxon-name></italic> sp. nov. Paratype from Changbai county <bold>15</bold><italic><tp:taxon-name><tp:taxon-name-part taxon-name-part-type="genus" reg="Pterostichus">P.</tp:taxon-name-part><tp:taxon-name-part taxon-name-part-type="species" reg="syleus">syleus</tp:taxon-name-part></tp:taxon-name></italic> Kirschenhofer, a male from Fengcheng city, Liaoning <bold>16</bold><italic><tp:taxon-name><tp:taxon-name-part taxon-name-part-type="genus" reg="Pterostichus">P.</tp:taxon-name-part><tp:taxon-name-part taxon-name-part-type="species" reg="syleus">syleus</tp:taxon-name-part></tp:taxon-name></italic> Kirschenhofer, a male from Shedao Island, Liaoning <bold>17</bold><italic><tp:taxon-name><tp:taxon-name-part taxon-name-part-type="genus" reg="Pterostichus">P.</tp:taxon-name-part><tp:taxon-name-part taxon-name-part-type="species" reg="quadrilobatus">quadrilobatus</tp:taxon-name-part></tp:taxon-name></italic> sp. nov., Paratype from Laopingding, Liaoning <bold>18</bold><italic><tp:taxon-name><tp:taxon-name-part taxon-name-part-type="genus" reg="Pterostichus">P.</tp:taxon-name-part><tp:taxon-name-part taxon-name-part-type="species" reg="bellatrix">bellatrix</tp:taxon-name-part></tp:taxon-name></italic> Tschitschérine, a male from Changbai county, Jilin. Scale bar: 1 mm.</p></caption><graphic xmlns:xlink="http://www.w3.org/1999/xlink" xlink:href="zookeys-1063-001-g003.jpg" position="float" orientation="portrait" xlink:type="simple" id="oo_599858.jpg"><uri content-type="original_file" xlink:type="simple">https://binary.pensoft.net/fig/599858</uri></graphic></fig><fig id="F5" position="float" orientation="portrait"><object-id xmlns:xlink="http://www.w3.org/1999/xlink" content-type="doi" xlink:type="simple">10.3897/zookeys.1063.69942.figures22-27</object-id><object-id xmlns:xlink="http://www.w3.org/1999/xlink" content-type="arpha" xlink:type="simple">A9D61046-2F02-52C7-B31B-9C422FCF98CB</object-id><label>Figures 22–27.</label><caption><p>Endophallus of <tp:taxon-name><tp:taxon-name-part taxon-name-part-type="genus" reg="Pterostichus">Pterostichus</tp:taxon-name-part> (<tp:taxon-name-part taxon-name-part-type="subgenus" reg="Koreonialoe">Koreonialoe</tp:taxon-name-part>)</tp:taxon-name> spp. from China, left lateral view and right lateral view <bold>22</bold><italic><tp:taxon-name><tp:taxon-name-part taxon-name-part-type="genus" reg="Pterostichus">P.</tp:taxon-name-part><tp:taxon-name-part taxon-name-part-type="species" reg="micropoides">micropoides</tp:taxon-name-part></tp:taxon-name></italic> sp. nov., Paratype from Antu city, Jilin <bold>23</bold><italic><tp:taxon-name><tp:taxon-name-part taxon-name-part-type="genus" reg="Pterostichus">P.</tp:taxon-name-part><tp:taxon-name-part taxon-name-part-type="species" reg="micropoides">micropoides</tp:taxon-name-part></tp:taxon-name></italic> sp. nov., Paratype from Changbaishan mt., Jilin <bold>24</bold><italic><tp:taxon-name><tp:taxon-name-part taxon-name-part-type="genus" reg="Pterostichus">P.</tp:taxon-name-part><tp:taxon-name-part taxon-name-part-type="species" reg="syleus">syleus</tp:taxon-name-part></tp:taxon-name></italic> Kirschenhofer, a male from Fengcheng city, Liaoning <bold>25</bold><italic><tp:taxon-name><tp:taxon-name-part taxon-name-part-type="genus" reg="Pterostichus">P.</tp:taxon-name-part><tp:taxon-name-part taxon-name-part-type="species" reg="syleus">syleus</tp:taxon-name-part></tp:taxon-name></italic> Kirschenhofer, a male from Shedao Island, Liaoning <bold>26</bold><italic><tp:taxon-name><tp:taxon-name-part taxon-name-part-type="genus" reg="Pterostichus">P.</tp:taxon-name-part><tp:taxon-name-part taxon-name-part-type="species" reg="quadrilobatus">quadrilobatus</tp:taxon-name-part></tp:taxon-name></italic> sp. nov., Holotype <bold>27</bold><italic><tp:taxon-name><tp:taxon-name-part taxon-name-part-type="genus" reg="Pterostichus">P.</tp:taxon-name-part><tp:taxon-name-part taxon-name-part-type="species" reg="bellatrix">bellatrix</tp:taxon-name-part></tp:taxon-name></italic> Tschitschérine, a male from Changbai county, Jilin. Scale bar: 1 mm.</p></caption><graphic xmlns:xlink="http://www.w3.org/1999/xlink" xlink:href="zookeys-1063-001-g005.jpg" position="float" orientation="portrait" xlink:type="simple" id="oo_599860.jpg"><uri content-type="original_file" xlink:type="simple">https://binary.pensoft.net/fig/599860</uri></graphic></fig><fig id="F6" position="float" orientation="portrait"><object-id xmlns:xlink="http://www.w3.org/1999/xlink" content-type="doi" xlink:type="simple">10.3897/zookeys.1063.69942.figures28-35</object-id><object-id xmlns:xlink="http://www.w3.org/1999/xlink" content-type="arpha" xlink:type="simple">10665AA1-4D44-5C13-B3E3-9D0CA1775D68</object-id><label>Figures 28–35.</label><caption><p>Female genitalia of <tp:taxon-name><tp:taxon-name-part taxon-name-part-type="genus" reg="Pterostichus">Pterostichus</tp:taxon-name-part> (<tp:taxon-name-part taxon-name-part-type="subgenus" reg="Koreonialoe">Koreonialoe</tp:taxon-name-part>)</tp:taxon-name> spp. from China, Figs <bold>28–31</bold> ventral view and inner lateral view of ovipositor. Figs <bold>32–35</bold> female reproductive system. <bold>28, 32</bold><italic><tp:taxon-name><tp:taxon-name-part taxon-name-part-type="genus" reg="Pterostichus">P.</tp:taxon-name-part><tp:taxon-name-part taxon-name-part-type="species" reg="tetralobatus">tetralobatus</tp:taxon-name-part></tp:taxon-name></italic>, Paratype from Laopingding, Liaoning <bold>29, 33</bold><italic><tp:taxon-name><tp:taxon-name-part taxon-name-part-type="genus" reg="Pterostichus">P.</tp:taxon-name-part><tp:taxon-name-part taxon-name-part-type="species" reg="syleus">syleus</tp:taxon-name-part></tp:taxon-name></italic>, a female from Baishilazi, Liaoning <bold>30, 34</bold><italic><tp:taxon-name><tp:taxon-name-part taxon-name-part-type="genus" reg="Pterostichus">P.</tp:taxon-name-part><tp:taxon-name-part taxon-name-part-type="species" reg="micropoides">micropoides</tp:taxon-name-part></tp:taxon-name></italic>, female, Paratype from Antu county, Jilin <bold>31, 35</bold><italic><tp:taxon-name><tp:taxon-name-part taxon-name-part-type="genus" reg="Pterostichus">P.</tp:taxon-name-part><tp:taxon-name-part taxon-name-part-type="species" reg="bellatrix">bellatrix</tp:taxon-name-part></tp:taxon-name></italic>, a female from Fusong county, Jilin. Scale bar: 0.5 mm. Abbreviations: g1: gonocoxite I; g2:gonocoxite II; es: ensiform setae; ns, nematiform setae; bc: bursa copulatrix; co: common oviduct; sc: seminal canal; rc: receptaculum; spc: spermathecal canal.</p></caption><graphic xmlns:xlink="http://www.w3.org/1999/xlink" xlink:href="zookeys-1063-001-g006.jpg" position="float" orientation="portrait" xlink:type="simple" id="oo_599861.jpg"><uri content-type="original_file" xlink:type="simple">https://binary.pensoft.net/fig/599861</uri></graphic></fig><fig id="F7" position="float" orientation="portrait"><object-id xmlns:xlink="http://www.w3.org/1999/xlink" content-type="doi" xlink:type="simple">10.3897/zookeys.1063.69942.figure36</object-id><object-id xmlns:xlink="http://www.w3.org/1999/xlink" content-type="arpha" xlink:type="simple">C4422CF8-5D4D-533B-A76C-1AAF2F36D477</object-id><label>Figure 36.</label><caption><p>Confirmed distribution of <tp:taxon-name><tp:taxon-name-part taxon-name-part-type="genus" reg="Pterostichus">Pterostichus</tp:taxon-name-part> (<tp:taxon-name-part taxon-name-part-type="subgenus" reg="Koreonialoe">Koreonialoe</tp:taxon-name-part>)</tp:taxon-name> spp. in China: Green: <italic><tp:taxon-name><tp:taxon-name-part taxon-name-part-type="genus" reg="Pterostichus">P.</tp:taxon-name-part><tp:taxon-name-part taxon-name-part-type="species" reg="micropoides">micropoides</tp:taxon-name-part></tp:taxon-name></italic> sp. nov.; Red: <italic><tp:taxon-name><tp:taxon-name-part taxon-name-part-type="genus" reg="Pterostichus">P.</tp:taxon-name-part><tp:taxon-name-part taxon-name-part-type="species" reg="tetralobatus">tetralobatus</tp:taxon-name-part></tp:taxon-name></italic> sp. nov.; Yellow: <italic><tp:taxon-name><tp:taxon-name-part taxon-name-part-type="genus" reg="Pterostichus">P.</tp:taxon-name-part><tp:taxon-name-part taxon-name-part-type="species" reg="bellatrix">bellatrix</tp:taxon-name-part></tp:taxon-name></italic> Tschitschérine; Blue: <italic><tp:taxon-name><tp:taxon-name-part taxon-name-part-type="genus" reg="Pterostichus">P.</tp:taxon-name-part><tp:taxon-name-part taxon-name-part-type="species" reg="syleus">syleus</tp:taxon-name-part></tp:taxon-name></italic> Kirschenhofer.</p></caption><graphic xmlns:xlink="http://www.w3.org/1999/xlink" xlink:href="zookeys-1063-001-g007.jpg" position="float" orientation="portrait" xlink:type="simple" id="oo_599862.jpg"><uri content-type="original_file" xlink:type="simple">https://binary.pensoft.net/fig/599862</uri></graphic></fig></tp:treatment-sec></tp:taxon-treatment>
