# Supplementary material for: Revision of the Chinese species of subgenus Koreonialoe (Coleoptera: Carabidae: Pterostichus), with descriptions of two new species
Source: Zookeys. 2021 Oct 18;1063:1–21. doi: 10.3897/zookeys.1063.69942 (PMC8545786; doi:10.3897/zookeys.1063.69942)
Supplement: XML Treatment for Pterostichus (Koreonialoe) syleus [file zookeys.1063.69942-treatment4.xml]

<!DOCTYPE tp:taxon-treatment
  PUBLIC "-//TaxonX//DTD Taxonomic Treatment Publishing DTD v0 20100105//EN" "tax-treatment-NSO.dtd">
<tp:taxon-treatment xmlns:tp="http://www.plazi.org/taxpub"><tp:treatment-meta><kwd-group><label>Taxon classification</label><kwd><named-content xmlns:xlink="http://www.w3.org/1999/xlink" content-type="kingdom">Animalia</named-content></kwd><kwd><named-content xmlns:xlink="http://www.w3.org/1999/xlink" content-type="order">Coleoptera</named-content></kwd><kwd><named-content xmlns:xlink="http://www.w3.org/1999/xlink" content-type="family">Carabidae</named-content></kwd></kwd-group><mixed-citation publication-type="journal"><person-group><name><surname>Yin</surname><given-names>Wen-Qi</given-names></name><name><surname>Shi</surname><given-names>Hong-Liang</given-names></name><name><surname>Liang</surname><given-names>Hong-Bin</given-names></name></person-group><article-title>Revision of the Chinese species of subgenus <tp:taxon-name><tp:taxon-name-part taxon-name-part-type="genus" reg="Pterostichus"/><tp:taxon-name-part taxon-name-part-type="subgenus" reg="Koreonialoe">Koreonialoe</tp:taxon-name-part></tp:taxon-name> (<tp:taxon-name><tp:taxon-name-part taxon-name-part-type="order">Coleoptera</tp:taxon-name-part></tp:taxon-name>: <tp:taxon-name><tp:taxon-name-part taxon-name-part-type="family">Carabidae</tp:taxon-name-part></tp:taxon-name>: <italic><tp:taxon-name><tp:taxon-name-part taxon-name-part-type="genus" reg="Pterostichus">Pterostichus</tp:taxon-name-part></tp:taxon-name></italic>), with descriptions of two new species</article-title><source>Zookeys</source><day>18</day><month>10</month><year>2021</year><volume>1063</volume><fpage>1</fpage><lpage>21</lpage><pub-id pub-id-type="doi">10.3897/zookeys.1063.69942</pub-id></mixed-citation></tp:treatment-meta><tp:nomenclature><label>3.</label><tp:taxon-name><object-id xmlns:xlink="http://www.w3.org/1999/xlink" content-type="arpha" xlink:type="simple">087E167D-2A59-5740-9802-6EED663B2B18</object-id><tp:taxon-name-part taxon-name-part-type="genus" reg="Pterostichus">Pterostichus</tp:taxon-name-part> (<tp:taxon-name-part taxon-name-part-type="subgenus" reg="Koreonialoe">Koreonialoe</tp:taxon-name-part>) <tp:taxon-name-part taxon-name-part-type="species" reg="syleus">syleus</tp:taxon-name-part></tp:taxon-name><tp:taxon-authority>Kirschenhofer, 1997</tp:taxon-authority><xref ref-type="fig" rid="F1">Figs 3</xref><xref ref-type="fig" rid="F1">, 4</xref><xref ref-type="fig" rid="F2">, 9</xref><xref ref-type="fig" rid="F2">, 10</xref><xref ref-type="fig" rid="F3">, 15</xref><xref ref-type="fig" rid="F3">, 16</xref><xref ref-type="fig" rid="F5">, 24</xref><xref ref-type="fig" rid="F5">, 25</xref><xref ref-type="fig" rid="F6">, 29</xref><xref ref-type="fig" rid="F6">, 33</xref><tp:nomenclature-citation-list><tp:nomenclature-citation><tp:taxon-name><tp:taxon-name-part taxon-name-part-type="genus" reg="Pterostichus">Pterostichus</tp:taxon-name-part> (<tp:taxon-name-part taxon-name-part-type="subgenus" reg="Koreonialoe">Koreonialoe</tp:taxon-name-part>) <tp:taxon-name-part taxon-name-part-type="species" reg="syleus">syleus</tp:taxon-name-part></tp:taxon-name><comment>Kirschenhofer, 1997: 694 (Holotype deposited in Naturhistorisches Museum Wien; type locality: “Shi-fang Ding”, sg. <tp:taxon-name><tp:taxon-name-part taxon-name-part-type="genus" reg="Pterostichus"/><tp:taxon-name-part taxon-name-part-type="subgenus" reg="Nialoe">Nialoe</tp:taxon-name-part></tp:taxon-name>); <xref ref-type="bibr" rid="B18">Sasakawa et al. 2013</xref>: 430 (based on the misidentification of an unknown species).</comment></tp:nomenclature-citation></tp:nomenclature-citation-list></tp:nomenclature><tp:treatment-sec sec-type="material" id="SECID0E2FBG"><title>Material examined.</title><p>(8 males and 16 females): 4 males, “China, Liaoning, Dandong city, Saima town; Mixed forest, <named-content xmlns:xlink="http://www.w3.org/1999/xlink" content-type="dwc:verbatimCoordinates" xlink:type="simple"><named-content content-type="geo-json" specific-use="{&#34;type&#34;:&#34;Point&#34;,&#34;coordinates&#34;:[124.302000,41.014300]}" id="NCID0EEGBG" xlink:type="simple">41.0143N, 124.3020E</named-content></named-content>”; “Day, 2008.VIII.15, pitfall trap, Shan HC lgt.”; 1 male, “Liaoning province, Dalian City, Snake island; 2012, Shi JS lgt.”; 2 males, “China, Liaoning, Benxi City, Guanmenshan mountain; <named-content xmlns:xlink="http://www.w3.org/1999/xlink" content-type="dwc:verbatimCoordinates" xlink:type="simple"><named-content content-type="geo-json" specific-use="{&#34;type&#34;:&#34;Point&#34;,&#34;coordinates&#34;:[123.577900,41.564400]}" id="NCID0EMGBG" xlink:type="simple">41.5644N, 123.5779E</named-content></named-content>, 530m, 2011.VIII.20, night, Huang XL lgt.”; 1 male, “China, Liaoning province, Benxi City, Benxi county, Guanmenshan mountain; <named-content xmlns:xlink="http://www.w3.org/1999/xlink" content-type="dwc:verbatimCoordinates" xlink:type="simple"><named-content content-type="geo-json" specific-use="{&#34;type&#34;:&#34;Point&#34;,&#34;coordinates&#34;:[123.577900,41.564400]}" id="NCID0EUGBG" xlink:type="simple">41.5644N, 123.5779E</named-content></named-content>, 530m, 2011.VIII.23, day, Huang XL lgt.”; 2 males and 5 females, “China, Liaoning province, Zhuanghe City, Buyunshan mountain; <named-content xmlns:xlink="http://www.w3.org/1999/xlink" content-type="dwc:verbatimCoordinates" xlink:type="simple"><named-content content-type="geo-json" specific-use="{&#34;type&#34;:&#34;Point&#34;,&#34;coordinates&#34;:[122.723400,40.086200]}" id="NCID0E3GBG" xlink:type="simple">40.0862N, 122.7234E</named-content></named-content>, pitfall trap, 1133m”; “2019.VIII.15, Zhu PZ &amp; Wang C lgt.”; 6 females, “China, Liaoning, Fushun city, Qingyuan county, Nankouqian town; mixed forest; 2020.VIII, local collector.”; 2 females, “Liaoning province, Baishilazi, <named-content xmlns:xlink="http://www.w3.org/1999/xlink" content-type="dwc:verbatimCoordinates" xlink:type="simple"><named-content content-type="geo-json" specific-use="{&#34;type&#34;:&#34;Point&#34;,&#34;coordinates&#34;:[124.802500,40.939400]}" id="NCID0EEHBG" xlink:type="simple">40.9394N, 124.8025E</named-content></named-content>, 567m, 2015.VIII.14, mixed forest”; 1 female, “Liaoning province, Baishilazi, <named-content xmlns:xlink="http://www.w3.org/1999/xlink" content-type="dwc:verbatimCoordinates" xlink:type="simple"><named-content content-type="geo-json" specific-use="{&#34;type&#34;:&#34;Point&#34;,&#34;coordinates&#34;:[124.789100,40.938500]}" id="NCID0EMHBG" xlink:type="simple">40.9385N, 124.7891E</named-content></named-content>, 713m, 2015.VIII.15, broadleaved mixed forest”; 2 females, “Liaoning province, Baishilazi, <named-content xmlns:xlink="http://www.w3.org/1999/xlink" content-type="dwc:verbatimCoordinates" xlink:type="simple"><named-content content-type="geo-json" specific-use="{&#34;type&#34;:&#34;Point&#34;,&#34;coordinates&#34;:[124.798600,40.941200]}" id="NCID0EUHBG" xlink:type="simple">40.9412N, 124.7986E</named-content></named-content>, 591m, 2015.IX.12, mixed forest”.</p></tp:treatment-sec><tp:treatment-sec sec-type="diagnosis" id="SECID0EZHBG"><title>Diagnosis.</title><p>Dorsally dark reddish brown; fifth tarsomere without ventral seta. Median lobe of aedeagus stout, ventral surface slightly tumid forming an inconspicuous tubercle. Endophallus elongate, directed basal-ventrally, gonopore opened to the ventral-basal direction of aedeagus; three lobes present: <abbrev xmlns:xlink="http://www.w3.org/1999/xlink" xlink:title="apical lobe" id="ABBRID0E6HBG" xlink:type="simple">la</abbrev> and <abbrev xmlns:xlink="http://www.w3.org/1999/xlink" xlink:title="left preapical lobe" id="ABBRID0EDIBG" xlink:type="simple">lp</abbrev> both oblate, without hook at apex, similar in size and well separate.</p></tp:treatment-sec><tp:treatment-sec sec-type="comparisons" id="SECID0EHIBG"><title>Comparison.</title><p>From the sclerotized features of male genitalia, <italic><tp:taxon-name><tp:taxon-name-part taxon-name-part-type="genus" reg="Pterostichus">P.</tp:taxon-name-part><tp:taxon-name-part taxon-name-part-type="species" reg="syleus">syleus</tp:taxon-name-part></tp:taxon-name></italic> is most similar to <italic><tp:taxon-name><tp:taxon-name-part taxon-name-part-type="genus" reg="Pterostichus">P.</tp:taxon-name-part><tp:taxon-name-part taxon-name-part-type="species" reg="tetralobatus">tetralobatus</tp:taxon-name-part></tp:taxon-name></italic> sp. nov. for they both have an inconspicuous tubercle on the ventral margin of median lobe. But they are quite different in the endophallus. <italic><tp:taxon-name><tp:taxon-name-part taxon-name-part-type="genus" reg="Pterostichus">P.</tp:taxon-name-part><tp:taxon-name-part taxon-name-part-type="species" reg="syleus">syleus</tp:taxon-name-part></tp:taxon-name></italic> is distinguishable from <italic><tp:taxon-name><tp:taxon-name-part taxon-name-part-type="genus" reg="Pterostichus">P.</tp:taxon-name-part><tp:taxon-name-part taxon-name-part-type="species" reg="tetralobatus">tetralobatus</tp:taxon-name-part></tp:taxon-name></italic> sp. nov. for the endophallus with <abbrev xmlns:xlink="http://www.w3.org/1999/xlink" xlink:title="apical lobe" id="ABBRID0EZJBG" xlink:type="simple">la</abbrev> not divided and <abbrev xmlns:xlink="http://www.w3.org/1999/xlink" xlink:title="right apical lobe" id="ABBRID0E4JBG" xlink:type="simple">ra</abbrev> only very faintly defined, while in the latter species with <abbrev xmlns:xlink="http://www.w3.org/1999/xlink" xlink:title="apical lobe" id="ABBRID0EBKBG" xlink:type="simple">la</abbrev> divided into two sub-lobes, and <abbrev xmlns:xlink="http://www.w3.org/1999/xlink" xlink:title="right apical lobe" id="ABBRID0EFKBG" xlink:type="simple">ra</abbrev> well defined.</p><p>From the external features, <italic><tp:taxon-name><tp:taxon-name-part taxon-name-part-type="genus" reg="Pterostichus">P.</tp:taxon-name-part><tp:taxon-name-part taxon-name-part-type="species" reg="syleus">syleus</tp:taxon-name-part></tp:taxon-name></italic> can be distinguished from <italic><tp:taxon-name><tp:taxon-name-part taxon-name-part-type="genus" reg="Pterostichus">P.</tp:taxon-name-part><tp:taxon-name-part taxon-name-part-type="species" reg="micropoides">micropoides</tp:taxon-name-part></tp:taxon-name></italic> by its slightly larger size (<abbrev xmlns:xlink="http://www.w3.org/1999/xlink" xlink:title="body length" id="ABBRID0EBLBG" xlink:type="simple">BL</abbrev> 16.8–19.7 mm versus 13.7–15.7 mm), and from <italic><tp:taxon-name><tp:taxon-name-part taxon-name-part-type="genus" reg="Pterostichus">P.</tp:taxon-name-part><tp:taxon-name-part taxon-name-part-type="species" reg="bellatrix">bellatrix</tp:taxon-name-part></tp:taxon-name></italic> and <italic><tp:taxon-name><tp:taxon-name-part taxon-name-part-type="genus" reg="Pterostichus">P.</tp:taxon-name-part><tp:taxon-name-part taxon-name-part-type="species" reg="tetralobatus">tetralobatus</tp:taxon-name-part></tp:taxon-name></italic> by the smaller size (<abbrev xmlns:xlink="http://www.w3.org/1999/xlink" xlink:title="body length" id="ABBRID0E2LBG" xlink:type="simple">BL</abbrev> 16.8–19.7 mm versus 19.7–21.6 mm) and lighter color (dark reddish brown versus nearly black).</p></tp:treatment-sec><tp:treatment-sec sec-type="description" id="SECID0E6LBG"><title>Description.</title><p><abbrev xmlns:xlink="http://www.w3.org/1999/xlink" xlink:title="body length" id="ABBRID0EFMBG" xlink:type="simple">BL</abbrev> 16.8–19.7 mm, <abbrev xmlns:xlink="http://www.w3.org/1999/xlink" xlink:title="body width" id="ABBRID0EJMBG" xlink:type="simple">BW</abbrev> 6.7–7.2 mm. Body form robust, dorsally dark reddish brown, elytra opaque, without metallic luster. Head large, widest at temporae; frons smooth; frontal grooves shallow; temporae strongly swollen, a little shorter than eyes; eyes small and hemisphere; terminal segment of labial palpus fusiform. Pronotum strongly cordate, disc evenly and densely covered with fine punctures, area anterior to sub-anterior transversal sulci well punctate; <abbrev xmlns:xlink="http://www.w3.org/1999/xlink" xlink:title="pronotum width" id="ABBRID0ENMBG" xlink:type="simple">PW</abbrev>/<abbrev xmlns:xlink="http://www.w3.org/1999/xlink" xlink:title="width of head" id="ABBRID0ERMBG" xlink:type="simple">HW</abbrev> = 1.26–1.32, <abbrev xmlns:xlink="http://www.w3.org/1999/xlink" xlink:title="pronotum width" id="ABBRID0EVMBG" xlink:type="simple">PW</abbrev>/<abbrev xmlns:xlink="http://www.w3.org/1999/xlink" xlink:title="pronotum length" id="ABBRID0EZMBG" xlink:type="simple">PL</abbrev> = 1.46–1.51, widest near anterior third; anterior margin a little wider than posterior margin, <abbrev xmlns:xlink="http://www.w3.org/1999/xlink" xlink:title="apical width" id="ABBRID0E4MBG" xlink:type="simple">PAW</abbrev>/<abbrev xmlns:xlink="http://www.w3.org/1999/xlink" xlink:title="basal width" id="ABBRID0EBNBG" xlink:type="simple">PBW</abbrev> = 1.19–1.21. Lateral margins slightly arched from anterior angles to the middle, strongly sinuate and then nearly straight before posterior angles; posterior angles rectangular; mid-lateral setae present at anterior fifth of lateral margins; lateral expansions equal width anteriorly and posteriorly. Basal foveae with inner and outer grooves faintly defined and partly fused, forming deep depression between them, outer groove slightly shorter than inner one; middle area between two basal foveae longitudinal rugose. Elytra oblong, shoulders widely rounded; basal ridge and lateral margin forming an obtuse angle; elytra 1.59–1.64 times longer than wide. Usually three discal pores present on third interval, all adjoining the second stria; the first one before middle, position of the second one variable, the last one at apical sixth to eighth. Umbilicate series on ninth interval continuous, sparse at middle. Ventral side: metepisternum nearly smooth; sternite VII of males without secondary sexual modification. Fifth tarsomere without ventral seta. Male genitalia: median lobe of aedeagus stout, gradually curved at basal third, slightly dilated near middle, apical portion abruptly deflected ventrally; ventral surface shallowly tumid near middle, forming an inconspicuous tubercle (Figs <xref ref-type="fig" rid="F2">9</xref>, <xref ref-type="fig" rid="F2">10</xref>); apical lamella narrow, apex rounded-triangular, very faintly oblique to the left in dorsal view (Figs <xref ref-type="fig" rid="F3">15</xref>, <xref ref-type="fig" rid="F3">16</xref>). Endophallus (Figs <xref ref-type="fig" rid="F5">24</xref>, <xref ref-type="fig" rid="F5">25</xref>) long, directed basal-ventrally, gonopore opened to ventral-basal direction of aedeagus; three endophallic lobes recognized: right apical lobe (<bold><abbrev xmlns:xlink="http://www.w3.org/1999/xlink" xlink:title="right apical lobe" id="ABBRID0E5NBG" xlink:type="simple">ra</abbrev></bold>) faintly defined, close to gonopore; left apical lobe (<bold><abbrev xmlns:xlink="http://www.w3.org/1999/xlink" xlink:title="apical lobe" id="ABBRID0EDOBG" xlink:type="simple">la</abbrev></bold>) oblate, apex not hooked; left preapical lobe (<bold><abbrev xmlns:xlink="http://www.w3.org/1999/xlink" xlink:title="left preapical lobe" id="ABBRID0EIOBG" xlink:type="simple">lp</abbrev></bold>) similar shape and size as <abbrev xmlns:xlink="http://www.w3.org/1999/xlink" xlink:title="apical lobe" id="ABBRID0EMOBG" xlink:type="simple">la</abbrev>, these two lobes well separated. Female genitalia typical in this subgenus.</p></tp:treatment-sec><tp:treatment-sec sec-type="distribution" id="SECID0EQOBG"><title>Distribution.</title><p>Widely distributed in the eastern part of Liaoning province, along the Qianshan mountain range. (Fig. <xref ref-type="fig" rid="F7">36</xref>, blue)</p></tp:treatment-sec><tp:treatment-sec sec-type="remarks" id="SECID0E1OBG"><title>Remarks.</title><p><xref ref-type="bibr" rid="B18">Sasakawa et al. (2013)</xref> redescribed this species and illustrated its endophallus based on a specimen from the type locality (Shi-Fang-Ding, the highest peak of Baishilazi nature reserve). However, their description and illustrations do not accord with the original literature (<xref ref-type="bibr" rid="B8">Kirschenhofer 1997</xref>) or our examined specimens from the type locality (Baishilazi). <xref ref-type="bibr" rid="B18">Sasakawa et al. (2013)</xref> indicated that <italic><tp:taxon-name><tp:taxon-name-part taxon-name-part-type="genus" reg="Pterostichus">P.</tp:taxon-name-part><tp:taxon-name-part taxon-name-part-type="species" reg="syleus">syleus</tp:taxon-name-part></tp:taxon-name></italic> is the only species of <italic><tp:taxon-name><tp:taxon-name-part taxon-name-part-type="genus" reg="Pterostichus"/><tp:taxon-name-part taxon-name-part-type="subgenus" reg="Koreonialoe">Koreonialoe</tp:taxon-name-part></tp:taxon-name></italic> with the fifth tarsomeres setose beneath, but in the original description <xref ref-type="bibr" rid="B8">Kirschenhofer (1997)</xref> mentioned this species has: “<italic>Klauenglieder unterseits glatt</italic>”. Moreover, compared with the line drawing of the male genitalia of <italic><tp:taxon-name><tp:taxon-name-part taxon-name-part-type="genus" reg="Pterostichus">P.</tp:taxon-name-part><tp:taxon-name-part taxon-name-part-type="species" reg="syleus">syleus</tp:taxon-name-part></tp:taxon-name></italic> (<xref ref-type="bibr" rid="B8">Kirschenhofer 1997</xref>: Fig. <xref ref-type="fig" rid="F5">23</xref>), specimen described by Sasakawa et al. (<xref ref-type="bibr" rid="B18">Sasakawa et al. 2013</xref>: Fig. <xref ref-type="fig" rid="F1">2D</xref>) is different in the sclerotized part of male genitalia in the ventral tubercle a little larger and the apical portion of median lobe less deflected ventrally in lateral view. Thus, although the specimen described by <xref ref-type="bibr" rid="B18">Sasakawa et al. (2013)</xref> is exactly from the type locality of <italic><tp:taxon-name><tp:taxon-name-part taxon-name-part-type="genus" reg="Pterostichus">P.</tp:taxon-name-part><tp:taxon-name-part taxon-name-part-type="species" reg="syleus">syleus</tp:taxon-name-part></tp:taxon-name></italic>, we thought it should belong to an unknown new species different from <italic><tp:taxon-name><tp:taxon-name-part taxon-name-part-type="genus" reg="Pterostichus">P.</tp:taxon-name-part><tp:taxon-name-part taxon-name-part-type="species" reg="syleus">syleus</tp:taxon-name-part></tp:taxon-name></italic> and all other known species of <italic><tp:taxon-name><tp:taxon-name-part taxon-name-part-type="genus" reg="Pterostichus"/><tp:taxon-name-part taxon-name-part-type="subgenus" reg="Koreonialoe">Koreonialoe</tp:taxon-name-part></tp:taxon-name></italic>. Besides the differences mentioned above, these two species are also different in their endophallus: <italic><tp:taxon-name><tp:taxon-name-part taxon-name-part-type="genus" reg="Pterostichus">P.</tp:taxon-name-part><tp:taxon-name-part taxon-name-part-type="species" reg="syleus">syleus</tp:taxon-name-part></tp:taxon-name></italic> has the endophallus more strongly directed ventro-basally, and <abbrev xmlns:xlink="http://www.w3.org/1999/xlink" xlink:title="left preapical lobe" id="ABBRID0ERSBG" xlink:type="simple">lp</abbrev> is oblate, with apex not hooked (Figs <xref ref-type="fig" rid="F5">24</xref>, <xref ref-type="fig" rid="F5">25</xref>); but the species by <xref ref-type="bibr" rid="B18">Sasakawa et al. (2013)</xref> has endophallus less directed ventral-basally, and <abbrev xmlns:xlink="http://www.w3.org/1999/xlink" xlink:title="left preapical lobe" id="ABBRID0EBTBG" xlink:type="simple">lp</abbrev> is coniform, with distinctly hooked apex (<xref ref-type="bibr" rid="B18">Sasakawa et al. 2013</xref>: Fig. <xref ref-type="fig" rid="F1">2D</xref>).</p></tp:treatment-sec><tp:treatment-sec><!--Section generated to contain objects referenced in tp:taxon-treatment.--><fig id="F1" position="float" orientation="portrait"><object-id xmlns:xlink="http://www.w3.org/1999/xlink" content-type="doi" xlink:type="simple">10.3897/zookeys.1063.69942.figures1-6</object-id><object-id xmlns:xlink="http://www.w3.org/1999/xlink" content-type="arpha" xlink:type="simple">1B1A4627-18CC-5973-80B5-3D05117BD09B</object-id><label>Figures 1–6.</label><caption><p>Habitus of <tp:taxon-name><tp:taxon-name-part taxon-name-part-type="genus" reg="Pterostichus">Pterostichus</tp:taxon-name-part></tp:taxon-name> (<tp:taxon-name><tp:taxon-name-part taxon-name-part-type="genus" reg="Pterostichus"/><tp:taxon-name-part taxon-name-part-type="subgenus" reg="Koreonialoe">Koreonialoe</tp:taxon-name-part></tp:taxon-name>) spp. from China <bold>1</bold><italic><tp:taxon-name><tp:taxon-name-part taxon-name-part-type="genus" reg="Pterostichus">P.</tp:taxon-name-part><tp:taxon-name-part taxon-name-part-type="species" reg="micropoides">micropoides</tp:taxon-name-part></tp:taxon-name></italic> sp. nov., Holotype. <bold>2</bold><italic><tp:taxon-name><tp:taxon-name-part taxon-name-part-type="genus" reg="Pterostichus">P.</tp:taxon-name-part><tp:taxon-name-part taxon-name-part-type="species" reg="micropoides">micropoides</tp:taxon-name-part></tp:taxon-name></italic> sp. nov., male, Paratype from Hunchun city, Jilin <bold>3</bold><italic><tp:taxon-name><tp:taxon-name-part taxon-name-part-type="genus" reg="Pterostichus">P.</tp:taxon-name-part><tp:taxon-name-part taxon-name-part-type="species" reg="syleus">syleus</tp:taxon-name-part></tp:taxon-name></italic> Kirschenhofer, a male from Fengcheng city, Liaoning <bold>4</bold><italic><tp:taxon-name><tp:taxon-name-part taxon-name-part-type="genus" reg="Pterostichus">P.</tp:taxon-name-part><tp:taxon-name-part taxon-name-part-type="species" reg="syleus">syleus</tp:taxon-name-part></tp:taxon-name></italic> Kirschenhofer, a female from Zhuanghe city, Liaoning 5 <italic><tp:taxon-name><tp:taxon-name-part taxon-name-part-type="genus" reg="Pterostichus">P.</tp:taxon-name-part><tp:taxon-name-part taxon-name-part-type="species" reg="quadrilobatus">quadrilobatus</tp:taxon-name-part></tp:taxon-name></italic> sp. nov., Holotype <bold>6</bold><italic><tp:taxon-name><tp:taxon-name-part taxon-name-part-type="genus" reg="Pterostichus">P.</tp:taxon-name-part><tp:taxon-name-part taxon-name-part-type="species" reg="bellatrix">bellatrix</tp:taxon-name-part></tp:taxon-name></italic> Tschitschérine, a male from Changbai county, Jilin. Scale bar: 5mm.</p></caption><graphic xmlns:xlink="http://www.w3.org/1999/xlink" xlink:href="zookeys-1063-001-g001.jpg" position="float" orientation="portrait" xlink:type="simple" id="oo_599856.jpg"><uri content-type="original_file" xlink:type="simple">https://binary.pensoft.net/fig/599856</uri></graphic></fig><fig id="F2" position="float" orientation="portrait"><object-id xmlns:xlink="http://www.w3.org/1999/xlink" content-type="doi" xlink:type="simple">10.3897/zookeys.1063.69942.figures7-12</object-id><object-id xmlns:xlink="http://www.w3.org/1999/xlink" content-type="arpha" xlink:type="simple">AB151A27-D11E-5C00-B18F-CFB30FCECE3F</object-id><label>Figures 7–12.</label><caption><p>Male genitalia of <tp:taxon-name><tp:taxon-name-part taxon-name-part-type="genus" reg="Pterostichus">Pterostichus</tp:taxon-name-part> (<tp:taxon-name-part taxon-name-part-type="subgenus" reg="Koreonialoe">Koreonialoe</tp:taxon-name-part>)</tp:taxon-name> spp. from China, left lateral view of median lobe of aedeagus <bold>7</bold><italic><tp:taxon-name><tp:taxon-name-part taxon-name-part-type="genus" reg="Pterostichus">P.</tp:taxon-name-part><tp:taxon-name-part taxon-name-part-type="species" reg="micropoides">micropoides</tp:taxon-name-part></tp:taxon-name></italic> sp. nov., Holotype <bold>8</bold><italic><tp:taxon-name><tp:taxon-name-part taxon-name-part-type="genus" reg="Pterostichus">P.</tp:taxon-name-part><tp:taxon-name-part taxon-name-part-type="species" reg="micropoides">micropoides</tp:taxon-name-part></tp:taxon-name></italic> sp. nov., Paratype from Changbai county, Jilin <bold>9</bold><italic><tp:taxon-name><tp:taxon-name-part taxon-name-part-type="genus" reg="Pterostichus">P.</tp:taxon-name-part><tp:taxon-name-part taxon-name-part-type="species" reg="syleus">syleus</tp:taxon-name-part></tp:taxon-name></italic> Kirschenhofer, a male from Fengcheng city, Liaoning <bold>10</bold><italic><tp:taxon-name><tp:taxon-name-part taxon-name-part-type="genus" reg="Pterostichus">P.</tp:taxon-name-part><tp:taxon-name-part taxon-name-part-type="species" reg="syleus">syleus</tp:taxon-name-part></tp:taxon-name></italic> Kirschenhofer, a male from Shedao Island, Liaoning <bold>11</bold><italic><tp:taxon-name><tp:taxon-name-part taxon-name-part-type="genus" reg="Pterostichus">P.</tp:taxon-name-part><tp:taxon-name-part taxon-name-part-type="species" reg="quadrilobatus">quadrilobatus</tp:taxon-name-part></tp:taxon-name></italic> sp. nov., Holotype <bold>12</bold><italic><tp:taxon-name><tp:taxon-name-part taxon-name-part-type="genus" reg="Pterostichus">P.</tp:taxon-name-part><tp:taxon-name-part taxon-name-part-type="species" reg="bellatrix">bellatrix</tp:taxon-name-part></tp:taxon-name></italic> Tschitschérine, a male from Changbai county, Jilin. Scale bar: 1 mm.</p></caption><graphic xmlns:xlink="http://www.w3.org/1999/xlink" xlink:href="zookeys-1063-001-g002.jpg" position="float" orientation="portrait" xlink:type="simple" id="oo_599857.jpg"><uri content-type="original_file" xlink:type="simple">https://binary.pensoft.net/fig/599857</uri></graphic></fig><fig id="F3" position="float" orientation="portrait"><object-id xmlns:xlink="http://www.w3.org/1999/xlink" content-type="doi" xlink:type="simple">10.3897/zookeys.1063.69942.figures13-18</object-id><object-id xmlns:xlink="http://www.w3.org/1999/xlink" content-type="arpha" xlink:type="simple">DD61B647-F4E1-589A-BBD6-66DC9FED35AF</object-id><label>Figures 13–18.</label><caption><p>Male genitalia of <tp:taxon-name><tp:taxon-name-part taxon-name-part-type="genus" reg="Pterostichus">Pterostichus</tp:taxon-name-part> (<tp:taxon-name-part taxon-name-part-type="subgenus" reg="Koreonialoe">Koreonialoe</tp:taxon-name-part>)</tp:taxon-name> spp. from China, dorsal view of median lobe of aedeagus <bold>13</bold><italic><tp:taxon-name><tp:taxon-name-part taxon-name-part-type="genus" reg="Pterostichus">P.</tp:taxon-name-part><tp:taxon-name-part taxon-name-part-type="species" reg="micropoides">micropoides</tp:taxon-name-part></tp:taxon-name></italic> sp. nov., Holotype <bold>14</bold><italic><tp:taxon-name><tp:taxon-name-part taxon-name-part-type="genus" reg="Pterostichus">P.</tp:taxon-name-part><tp:taxon-name-part taxon-name-part-type="species" reg="micropoides">micropoides</tp:taxon-name-part></tp:taxon-name></italic> sp. nov. Paratype from Changbai county <bold>15</bold><italic><tp:taxon-name><tp:taxon-name-part taxon-name-part-type="genus" reg="Pterostichus">P.</tp:taxon-name-part><tp:taxon-name-part taxon-name-part-type="species" reg="syleus">syleus</tp:taxon-name-part></tp:taxon-name></italic> Kirschenhofer, a male from Fengcheng city, Liaoning <bold>16</bold><italic><tp:taxon-name><tp:taxon-name-part taxon-name-part-type="genus" reg="Pterostichus">P.</tp:taxon-name-part><tp:taxon-name-part taxon-name-part-type="species" reg="syleus">syleus</tp:taxon-name-part></tp:taxon-name></italic> Kirschenhofer, a male from Shedao Island, Liaoning <bold>17</bold><italic><tp:taxon-name><tp:taxon-name-part taxon-name-part-type="genus" reg="Pterostichus">P.</tp:taxon-name-part><tp:taxon-name-part taxon-name-part-type="species" reg="quadrilobatus">quadrilobatus</tp:taxon-name-part></tp:taxon-name></italic> sp. nov., Paratype from Laopingding, Liaoning <bold>18</bold><italic><tp:taxon-name><tp:taxon-name-part taxon-name-part-type="genus" reg="Pterostichus">P.</tp:taxon-name-part><tp:taxon-name-part taxon-name-part-type="species" reg="bellatrix">bellatrix</tp:taxon-name-part></tp:taxon-name></italic> Tschitschérine, a male from Changbai county, Jilin. Scale bar: 1 mm.</p></caption><graphic xmlns:xlink="http://www.w3.org/1999/xlink" xlink:href="zookeys-1063-001-g003.jpg" position="float" orientation="portrait" xlink:type="simple" id="oo_599858.jpg"><uri content-type="original_file" xlink:type="simple">https://binary.pensoft.net/fig/599858</uri></graphic></fig><fig id="F5" position="float" orientation="portrait"><object-id xmlns:xlink="http://www.w3.org/1999/xlink" content-type="doi" xlink:type="simple">10.3897/zookeys.1063.69942.figures22-27</object-id><object-id xmlns:xlink="http://www.w3.org/1999/xlink" content-type="arpha" xlink:type="simple">A9D61046-2F02-52C7-B31B-9C422FCF98CB</object-id><label>Figures 22–27.</label><caption><p>Endophallus of <tp:taxon-name><tp:taxon-name-part taxon-name-part-type="genus" reg="Pterostichus">Pterostichus</tp:taxon-name-part> (<tp:taxon-name-part taxon-name-part-type="subgenus" reg="Koreonialoe">Koreonialoe</tp:taxon-name-part>)</tp:taxon-name> spp. from China, left lateral view and right lateral view <bold>22</bold><italic><tp:taxon-name><tp:taxon-name-part taxon-name-part-type="genus" reg="Pterostichus">P.</tp:taxon-name-part><tp:taxon-name-part taxon-name-part-type="species" reg="micropoides">micropoides</tp:taxon-name-part></tp:taxon-name></italic> sp. nov., Paratype from Antu city, Jilin <bold>23</bold><italic><tp:taxon-name><tp:taxon-name-part taxon-name-part-type="genus" reg="Pterostichus">P.</tp:taxon-name-part><tp:taxon-name-part taxon-name-part-type="species" reg="micropoides">micropoides</tp:taxon-name-part></tp:taxon-name></italic> sp. nov., Paratype from Changbaishan mt., Jilin <bold>24</bold><italic><tp:taxon-name><tp:taxon-name-part taxon-name-part-type="genus" reg="Pterostichus">P.</tp:taxon-name-part><tp:taxon-name-part taxon-name-part-type="species" reg="syleus">syleus</tp:taxon-name-part></tp:taxon-name></italic> Kirschenhofer, a male from Fengcheng city, Liaoning <bold>25</bold><italic><tp:taxon-name><tp:taxon-name-part taxon-name-part-type="genus" reg="Pterostichus">P.</tp:taxon-name-part><tp:taxon-name-part taxon-name-part-type="species" reg="syleus">syleus</tp:taxon-name-part></tp:taxon-name></italic> Kirschenhofer, a male from Shedao Island, Liaoning <bold>26</bold><italic><tp:taxon-name><tp:taxon-name-part taxon-name-part-type="genus" reg="Pterostichus">P.</tp:taxon-name-part><tp:taxon-name-part taxon-name-part-type="species" reg="quadrilobatus">quadrilobatus</tp:taxon-name-part></tp:taxon-name></italic> sp. nov., Holotype <bold>27</bold><italic><tp:taxon-name><tp:taxon-name-part taxon-name-part-type="genus" reg="Pterostichus">P.</tp:taxon-name-part><tp:taxon-name-part taxon-name-part-type="species" reg="bellatrix">bellatrix</tp:taxon-name-part></tp:taxon-name></italic> Tschitschérine, a male from Changbai county, Jilin. Scale bar: 1 mm.</p></caption><graphic xmlns:xlink="http://www.w3.org/1999/xlink" xlink:href="zookeys-1063-001-g005.jpg" position="float" orientation="portrait" xlink:type="simple" id="oo_599860.jpg"><uri content-type="original_file" xlink:type="simple">https://binary.pensoft.net/fig/599860</uri></graphic></fig><fig id="F6" position="float" orientation="portrait"><object-id xmlns:xlink="http://www.w3.org/1999/xlink" content-type="doi" xlink:type="simple">10.3897/zookeys.1063.69942.figures28-35</object-id><object-id xmlns:xlink="http://www.w3.org/1999/xlink" content-type="arpha" xlink:type="simple">10665AA1-4D44-5C13-B3E3-9D0CA1775D68</object-id><label>Figures 28–35.</label><caption><p>Female genitalia of <tp:taxon-name><tp:taxon-name-part taxon-name-part-type="genus" reg="Pterostichus">Pterostichus</tp:taxon-name-part> (<tp:taxon-name-part taxon-name-part-type="subgenus" reg="Koreonialoe">Koreonialoe</tp:taxon-name-part>)</tp:taxon-name> spp. from China, Figs <bold>28–31</bold> ventral view and inner lateral view of ovipositor. Figs <bold>32–35</bold> female reproductive system. <bold>28, 32</bold><italic><tp:taxon-name><tp:taxon-name-part taxon-name-part-type="genus" reg="Pterostichus">P.</tp:taxon-name-part><tp:taxon-name-part taxon-name-part-type="species" reg="tetralobatus">tetralobatus</tp:taxon-name-part></tp:taxon-name></italic>, Paratype from Laopingding, Liaoning <bold>29, 33</bold><italic><tp:taxon-name><tp:taxon-name-part taxon-name-part-type="genus" reg="Pterostichus">P.</tp:taxon-name-part><tp:taxon-name-part taxon-name-part-type="species" reg="syleus">syleus</tp:taxon-name-part></tp:taxon-name></italic>, a female from Baishilazi, Liaoning <bold>30, 34</bold><italic><tp:taxon-name><tp:taxon-name-part taxon-name-part-type="genus" reg="Pterostichus">P.</tp:taxon-name-part><tp:taxon-name-part taxon-name-part-type="species" reg="micropoides">micropoides</tp:taxon-name-part></tp:taxon-name></italic>, female, Paratype from Antu county, Jilin <bold>31, 35</bold><italic><tp:taxon-name><tp:taxon-name-part taxon-name-part-type="genus" reg="Pterostichus">P.</tp:taxon-name-part><tp:taxon-name-part taxon-name-part-type="species" reg="bellatrix">bellatrix</tp:taxon-name-part></tp:taxon-name></italic>, a female from Fusong county, Jilin. Scale bar: 0.5 mm. Abbreviations: g1: gonocoxite I; g2:gonocoxite II; es: ensiform setae; ns, nematiform setae; bc: bursa copulatrix; co: common oviduct; sc: seminal canal; rc: receptaculum; spc: spermathecal canal.</p></caption><graphic xmlns:xlink="http://www.w3.org/1999/xlink" xlink:href="zookeys-1063-001-g006.jpg" position="float" orientation="portrait" xlink:type="simple" id="oo_599861.jpg"><uri content-type="original_file" xlink:type="simple">https://binary.pensoft.net/fig/599861</uri></graphic></fig><fig id="F7" position="float" orientation="portrait"><object-id xmlns:xlink="http://www.w3.org/1999/xlink" content-type="doi" xlink:type="simple">10.3897/zookeys.1063.69942.figure36</object-id><object-id xmlns:xlink="http://www.w3.org/1999/xlink" content-type="arpha" xlink:type="simple">C4422CF8-5D4D-533B-A76C-1AAF2F36D477</object-id><label>Figure 36.</label><caption><p>Confirmed distribution of <tp:taxon-name><tp:taxon-name-part taxon-name-part-type="genus" reg="Pterostichus">Pterostichus</tp:taxon-name-part> (<tp:taxon-name-part taxon-name-part-type="subgenus" reg="Koreonialoe">Koreonialoe</tp:taxon-name-part>)</tp:taxon-name> spp. in China: Green: <italic><tp:taxon-name><tp:taxon-name-part taxon-name-part-type="genus" reg="Pterostichus">P.</tp:taxon-name-part><tp:taxon-name-part taxon-name-part-type="species" reg="micropoides">micropoides</tp:taxon-name-part></tp:taxon-name></italic> sp. nov.; Red: <italic><tp:taxon-name><tp:taxon-name-part taxon-name-part-type="genus" reg="Pterostichus">P.</tp:taxon-name-part><tp:taxon-name-part taxon-name-part-type="species" reg="tetralobatus">tetralobatus</tp:taxon-name-part></tp:taxon-name></italic> sp. nov.; Yellow: <italic><tp:taxon-name><tp:taxon-name-part taxon-name-part-type="genus" reg="Pterostichus">P.</tp:taxon-name-part><tp:taxon-name-part taxon-name-part-type="species" reg="bellatrix">bellatrix</tp:taxon-name-part></tp:taxon-name></italic> Tschitschérine; Blue: <italic><tp:taxon-name><tp:taxon-name-part taxon-name-part-type="genus" reg="Pterostichus">P.</tp:taxon-name-part><tp:taxon-name-part taxon-name-part-type="species" reg="syleus">syleus</tp:taxon-name-part></tp:taxon-name></italic> Kirschenhofer.</p></caption><graphic xmlns:xlink="http://www.w3.org/1999/xlink" xlink:href="zookeys-1063-001-g007.jpg" position="float" orientation="portrait" xlink:type="simple" id="oo_599862.jpg"><uri content-type="original_file" xlink:type="simple">https://binary.pensoft.net/fig/599862</uri></graphic></fig></tp:treatment-sec><ref-list><ref id="B18"><mixed-citation xmlns:xlink="http://www.w3.org/1999/xlink" xlink:type="simple"><person-group><name name-style="western"><surname>Sasakawa</surname><given-names>K</given-names></name><name name-style="western"><surname>Kim</surname><given-names>JK</given-names></name><name name-style="western"><surname>Kim</surname><given-names>JK</given-names></name><name name-style="western"><surname>Kubota</surname><given-names>K</given-names></name></person-group> (<year>2013</year>) Notes on the ground beetle <italic><tp:taxon-name><tp:taxon-name-part taxon-name-part-type="genus">Pterostichus</tp:taxon-name-part><tp:taxon-name-part taxon-name-part-type="species">togyusanus</tp:taxon-name-part></tp:taxon-name></italic> (<tp:taxon-name><tp:taxon-name-part taxon-name-part-type="order">Coleoptera</tp:taxon-name-part></tp:taxon-name>: <tp:taxon-name><tp:taxon-name-part taxon-name-part-type="family">Carabidae</tp:taxon-name-part></tp:taxon-name>): Phylogenetic evidence for species status and new distribution record. Journal of Asia-Pacific Entomology, 2013, 16(4): 429–431. <ext-link xlink:type="simple" ext-link-type="doi" xlink:href="10.1016/j.aspen.2013.05.003">https://doi.org/10.1016/j.aspen.2013.05.003</ext-link></mixed-citation></ref><ref id="B8"><mixed-citation xmlns:xlink="http://www.w3.org/1999/xlink" xlink:type="simple"><person-group><name name-style="western"><surname>Kirschenhofer</surname><given-names>E</given-names></name></person-group> (<year>1997</year>) <article-title>Neue Arten der Gattungen <italic><tp:taxon-name><tp:taxon-name-part taxon-name-part-type="genus">Pterostichus</tp:taxon-name-part></tp:taxon-name></italic> Bonelli 1810, <italic><tp:taxon-name><tp:taxon-name-part taxon-name-part-type="genus">Synuchus</tp:taxon-name-part></tp:taxon-name></italic> Gyllenhal 1810, <italic><tp:taxon-name><tp:taxon-name-part taxon-name-part-type="genus">Lesticus</tp:taxon-name-part></tp:taxon-name></italic> Dejean 1828 und <italic><tp:taxon-name><tp:taxon-name-part taxon-name-part-type="genus">Trigonotoma</tp:taxon-name-part></tp:taxon-name></italic> Dejean 1828 aus Ost- und Südostasien (<tp:taxon-name><tp:taxon-name-part taxon-name-part-type="order">Coleoptera</tp:taxon-name-part></tp:taxon-name>, <tp:taxon-name><tp:taxon-name-part taxon-name-part-type="family">Carabidae</tp:taxon-name-part></tp:taxon-name>: <tp:taxon-name><tp:taxon-name-part taxon-name-part-type="subfamily">Pterostichinae</tp:taxon-name-part></tp:taxon-name>).</article-title><source>Linzer Biologische Beiträge</source><volume>29</volume>: <fpage>689</fpage>–<lpage>714</lpage>.</mixed-citation></ref></ref-list></tp:taxon-treatment>
