# Supplementary material for: Revision of the Chinese species of subgenus Koreonialoe (Coleoptera: Carabidae: Pterostichus), with descriptions of two new species
Source: Zookeys. 2021 Oct 18;1063:1–21. doi: 10.3897/zookeys.1063.69942 (PMC8545786; doi:10.3897/zookeys.1063.69942)
Supplement: XML Treatment for Pterostichus (Koreonialoe) bellatrix [file zookeys.1063.69942-treatment5.xml]

<!DOCTYPE tp:taxon-treatment
  PUBLIC "-//TaxonX//DTD Taxonomic Treatment Publishing DTD v0 20100105//EN" "tax-treatment-NSO.dtd">
<tp:taxon-treatment xmlns:tp="http://www.plazi.org/taxpub"><tp:treatment-meta><kwd-group><label>Taxon classification</label><kwd><named-content xmlns:xlink="http://www.w3.org/1999/xlink" content-type="kingdom">Animalia</named-content></kwd><kwd><named-content xmlns:xlink="http://www.w3.org/1999/xlink" content-type="order">Coleoptera</named-content></kwd><kwd><named-content xmlns:xlink="http://www.w3.org/1999/xlink" content-type="family">Carabidae</named-content></kwd></kwd-group><mixed-citation publication-type="journal"><person-group><name><surname>Yin</surname><given-names>Wen-Qi</given-names></name><name><surname>Shi</surname><given-names>Hong-Liang</given-names></name><name><surname>Liang</surname><given-names>Hong-Bin</given-names></name></person-group><article-title>Revision of the Chinese species of subgenus <tp:taxon-name><tp:taxon-name-part taxon-name-part-type="genus" reg="Pterostichus"/><tp:taxon-name-part taxon-name-part-type="subgenus" reg="Koreonialoe">Koreonialoe</tp:taxon-name-part></tp:taxon-name> (<tp:taxon-name><tp:taxon-name-part taxon-name-part-type="order">Coleoptera</tp:taxon-name-part></tp:taxon-name>: <tp:taxon-name><tp:taxon-name-part taxon-name-part-type="family">Carabidae</tp:taxon-name-part></tp:taxon-name>: <italic><tp:taxon-name><tp:taxon-name-part taxon-name-part-type="genus" reg="Pterostichus">Pterostichus</tp:taxon-name-part></tp:taxon-name></italic>), with descriptions of two new species</article-title><source>Zookeys</source><day>18</day><month>10</month><year>2021</year><volume>1063</volume><fpage>1</fpage><lpage>21</lpage><pub-id pub-id-type="doi">10.3897/zookeys.1063.69942</pub-id></mixed-citation></tp:treatment-meta><tp:nomenclature><label>4.</label><tp:taxon-name><object-id xmlns:xlink="http://www.w3.org/1999/xlink" content-type="arpha" xlink:type="simple">66079427-D516-5C98-984E-20EF8023F913</object-id><tp:taxon-name-part taxon-name-part-type="genus" reg="Pterostichus">Pterostichus</tp:taxon-name-part> (<tp:taxon-name-part taxon-name-part-type="subgenus" reg="Koreonialoe">Koreonialoe</tp:taxon-name-part>) <tp:taxon-name-part taxon-name-part-type="species" reg="bellatrix">bellatrix</tp:taxon-name-part></tp:taxon-name><tp:taxon-authority>(Tschitschérine, 1895)</tp:taxon-authority><xref ref-type="fig" rid="F1">Figs 6</xref><xref ref-type="fig" rid="F2">, 12</xref><xref ref-type="fig" rid="F3">, 18</xref><xref ref-type="fig" rid="F5">, 27</xref><xref ref-type="fig" rid="F6">, 28</xref><xref ref-type="fig" rid="F6">, 32</xref><tp:nomenclature-citation-list><tp:nomenclature-citation><tp:taxon-name><tp:taxon-name-part taxon-name-part-type="genus" reg="Pterostichus">Pterostichus</tp:taxon-name-part> (<tp:taxon-name-part taxon-name-part-type="subgenus" reg="Koreonialoe">Koreonialoe</tp:taxon-name-part>) <tp:taxon-name-part taxon-name-part-type="species" reg="bellatrix">bellatrix</tp:taxon-name-part></tp:taxon-name><comment>Tschitschérine, 1895: 169 (Syntypes deposited in Zoological Institute, Russian Academy of sciences, St Petersburg, Russia; type locality: North Korea, sg. <tp:taxon-name><tp:taxon-name-part taxon-name-part-type="genus" reg="Pterostichus"/><tp:taxon-name-part taxon-name-part-type="subgenus" reg="Feronia">Feronia</tp:taxon-name-part></tp:taxon-name>); <xref ref-type="bibr" rid="B6">Jedlička 1962</xref>: 271 (misspelled as <tp:taxon-name><tp:taxon-name-part taxon-name-part-type="genus" reg="Pterostichus">P.</tp:taxon-name-part><tp:taxon-name-part taxon-name-part-type="species" reg="bellator">bellator</tp:taxon-name-part></tp:taxon-name>, sg. <tp:taxon-name><tp:taxon-name-part taxon-name-part-type="genus" reg="Pterostichus"/><tp:taxon-name-part taxon-name-part-type="subgenus" reg="Lianoe">Lianoe</tp:taxon-name-part></tp:taxon-name>); <xref ref-type="bibr" rid="B9">Kwon and Lee 1986</xref>: 28 (misspelled as <tp:taxon-name><tp:taxon-name-part taxon-name-part-type="genus" reg="Pterostichus">P.</tp:taxon-name-part><tp:taxon-name-part taxon-name-part-type="species" reg="bellator">bellator</tp:taxon-name-part></tp:taxon-name>, sg. <tp:taxon-name><tp:taxon-name-part taxon-name-part-type="genus" reg="Pterostichus"/><tp:taxon-name-part taxon-name-part-type="subgenus" reg="Nialoe">Nialoe</tp:taxon-name-part></tp:taxon-name>); <xref ref-type="bibr" rid="B13">Park and Kwon 1996</xref>: 96 (misspelled as <tp:taxon-name><tp:taxon-name-part taxon-name-part-type="genus" reg="Pterostichus">P.</tp:taxon-name-part><tp:taxon-name-part taxon-name-part-type="species" reg="bellator">bellator</tp:taxon-name-part></tp:taxon-name>); <xref ref-type="bibr" rid="B16">Sasakawa 2005a</xref>: 1209 (misspelled as <tp:taxon-name><tp:taxon-name-part taxon-name-part-type="genus" reg="Pterostichus">P.</tp:taxon-name-part><tp:taxon-name-part taxon-name-part-type="species" reg="bellator">bellator</tp:taxon-name-part></tp:taxon-name>); <xref ref-type="bibr" rid="B18">Sasakawa et al. 2013</xref>: 430; <xref ref-type="bibr" rid="B14">Park and Park 2013</xref>: 66. <bold>New record from China</bold></comment></tp:nomenclature-citation><tp:nomenclature-citation><tp:taxon-name>
                <tp:taxon-name-part taxon-name-part-type="genus" reg="Pterostichus">Pterostichus</tp:taxon-name-part>
                <tp:taxon-name-part taxon-name-part-type="species" reg="klickai">klickai</tp:taxon-name-part>
              </tp:taxon-name><comment>Jedlička, 1931: 104. (Holotype deposited in Narodni Muzeum Prirodovedecke Muzeum, Prague, Czech Republic, Type locality: Seishin, Korea); <xref ref-type="bibr" rid="B4">Cho 1957</xref>: 194; <xref ref-type="bibr" rid="B6">Jedlička 1962</xref>: 272 (sg. <tp:taxon-name><tp:taxon-name-part taxon-name-part-type="genus" reg="Pterostichus"/><tp:taxon-name-part taxon-name-part-type="subgenus" reg="Lianoe">Lianoe</tp:taxon-name-part></tp:taxon-name>); <xref ref-type="bibr" rid="B9">Kwon and Lee 1986</xref>: 28; <xref ref-type="bibr" rid="B12">Nemoto 1988</xref>: 40; <xref ref-type="bibr" rid="B2">Bousquet 2003</xref>: 497 (synonymized with <tp:taxon-name><tp:taxon-name-part taxon-name-part-type="genus" reg="Pterostichus">P.</tp:taxon-name-part><tp:taxon-name-part taxon-name-part-type="species" reg="bellatrix">bellatrix</tp:taxon-name-part></tp:taxon-name>).</comment></tp:nomenclature-citation></tp:nomenclature-citation-list></tp:nomenclature><tp:treatment-sec sec-type="material" id="SECID0EP1BG"><title>Material examined.</title><p>(6 males and 1 female): 1 male, “China Jilin province, Baishan City, Changbai County, E of Changsongling tunnel; Mixed forest, <named-content xmlns:xlink="http://www.w3.org/1999/xlink" content-type="dwc:verbatimCoordinates" xlink:type="simple"><named-content content-type="geo-json" specific-use="{&#34;type&#34;:&#34;Point&#34;,&#34;coordinates&#34;:[128.022100,41.739800]}" id="NCID0EY1BG" xlink:type="simple">41.7398N, 128.0221</named-content></named-content>, 1330m”; “pitfall trap; 2019.VIII.9, Shi HL &amp; Liu YZ lgt.”; 4 males and 1 female, “China Jilin province, Baishan City, Fusong county, W of Changsongling tunnel; mixed forest, <named-content xmlns:xlink="http://www.w3.org/1999/xlink" content-type="dwc:verbatimCoordinates" xlink:type="simple"><named-content content-type="geo-json" specific-use="{&#34;type&#34;:&#34;Point&#34;,&#34;coordinates&#34;:[127.940000,41.779800]}" id="NCID0EA2BG" xlink:type="simple">41.7798N, 127.9400E</named-content></named-content>, 1577m”; “pitfall trap, 2019.VIII.9, Shi HL &amp; Liu YZ lgt.”; 1 male, “Jilin province, Changbai Mountain Hot Spring, 1982.VII.13, Liao Suyi lgt.”.</p></tp:treatment-sec><tp:treatment-sec sec-type="diagnosis" id="SECID0EF2BG"><title>Diagnosis.</title><p>Dorsal surface nearly black; fifth tarsomere without ventral seta. Median lobe of aedeagus stout, ventral margin strongly tumid forming a conspicuous cuneate tubercle anterior to middle. Endophallus directed basal-ventrally, gonopore opened to the ventral-basal direction of aedeagus; three lobes present: <abbrev xmlns:xlink="http://www.w3.org/1999/xlink" xlink:title="apical lobe" id="ABBRID0EL2BG" xlink:type="simple">la</abbrev> and <abbrev xmlns:xlink="http://www.w3.org/1999/xlink" xlink:title="left preapical lobe" id="ABBRID0EP2BG" xlink:type="simple">lp</abbrev> similar in size, <abbrev xmlns:xlink="http://www.w3.org/1999/xlink" xlink:title="apical lobe" id="ABBRID0ET2BG" xlink:type="simple">la</abbrev> a little hooked apically, <abbrev xmlns:xlink="http://www.w3.org/1999/xlink" xlink:title="right apical lobe" id="ABBRID0EX2BG" xlink:type="simple">ra</abbrev> faintly defined.</p></tp:treatment-sec><tp:treatment-sec sec-type="comparisons" id="SECID0E22BG"><title>Comparison.</title><p><italic><tp:taxon-name><tp:taxon-name-part taxon-name-part-type="genus" reg="Pterostichus">P.</tp:taxon-name-part><tp:taxon-name-part taxon-name-part-type="species" reg="bellatrix">bellatrix</tp:taxon-name-part></tp:taxon-name></italic> is similar to <italic><tp:taxon-name><tp:taxon-name-part taxon-name-part-type="genus" reg="Pterostichus">P.</tp:taxon-name-part><tp:taxon-name-part taxon-name-part-type="species" reg="syleus">syleus</tp:taxon-name-part></tp:taxon-name></italic> and <italic><tp:taxon-name><tp:taxon-name-part taxon-name-part-type="genus" reg="Pterostichus">P.</tp:taxon-name-part><tp:taxon-name-part taxon-name-part-type="species" reg="tetralobatus">tetralobatus</tp:taxon-name-part></tp:taxon-name></italic> in their external features, but can be distinguished from the latter two species by the more conspicuous ventral tubercle on male genitalia. Another species, <italic><tp:taxon-name><tp:taxon-name-part taxon-name-part-type="genus" reg="Pterostichus">P.</tp:taxon-name-part><tp:taxon-name-part taxon-name-part-type="species" reg="woongbii">woongbii</tp:taxon-name-part></tp:taxon-name></italic> from South Korea, also has a conspicuous ventral tubercle on male genitalia, but is quite different from <italic><tp:taxon-name><tp:taxon-name-part taxon-name-part-type="genus" reg="Pterostichus">P.</tp:taxon-name-part><tp:taxon-name-part taxon-name-part-type="species" reg="bellatrix">bellatrix</tp:taxon-name-part></tp:taxon-name></italic> in the ventral tubercle located near base of median lobe, and endophallus short and straight.</p><p>From the external features, <italic><tp:taxon-name><tp:taxon-name-part taxon-name-part-type="genus" reg="Pterostichus">P.</tp:taxon-name-part><tp:taxon-name-part taxon-name-part-type="species" reg="bellatrix">bellatrix</tp:taxon-name-part></tp:taxon-name></italic> can be distinguished from <italic><tp:taxon-name><tp:taxon-name-part taxon-name-part-type="genus" reg="Pterostichus">P.</tp:taxon-name-part><tp:taxon-name-part taxon-name-part-type="species" reg="micropoides">micropoides</tp:taxon-name-part></tp:taxon-name></italic> sp. nov. and <italic><tp:taxon-name><tp:taxon-name-part taxon-name-part-type="genus" reg="Pterostichus">P.</tp:taxon-name-part><tp:taxon-name-part taxon-name-part-type="species" reg="syleus">syleus</tp:taxon-name-part></tp:taxon-name></italic> for its larger size (<abbrev xmlns:xlink="http://www.w3.org/1999/xlink" xlink:title="body length" id="ABBRID0E25BG" xlink:type="simple">BL</abbrev> 19.7–21.2 mm versus 13.7–19.7 mm in other two species) and dorsally nearly black (versus dark reddish brown in other two species). But, the females of <italic><tp:taxon-name><tp:taxon-name-part taxon-name-part-type="genus" reg="Pterostichus">P.</tp:taxon-name-part><tp:taxon-name-part taxon-name-part-type="species" reg="bellatrix">bellatrix</tp:taxon-name-part></tp:taxon-name></italic> are completely identical to that of <italic><tp:taxon-name><tp:taxon-name-part taxon-name-part-type="genus" reg="Pterostichus">P.</tp:taxon-name-part><tp:taxon-name-part taxon-name-part-type="species" reg="tetralobatus">tetralobatus</tp:taxon-name-part></tp:taxon-name></italic> sp. nov. They can be determined only by the allopatric distributions (Fig. <xref ref-type="fig" rid="F6">32</xref>).</p></tp:treatment-sec><tp:treatment-sec sec-type="description" id="SECID0EZ6BG"><title>Description.</title><p><abbrev xmlns:xlink="http://www.w3.org/1999/xlink" xlink:title="body length" id="ABBRID0EAAAI" xlink:type="simple">BL</abbrev> 19.7–21.2 mm, <abbrev xmlns:xlink="http://www.w3.org/1999/xlink" xlink:title="body width" id="ABBRID0EEAAI" xlink:type="simple">BW</abbrev> 6.3–6.6 mm. Body form robust, dorsally dark brown, nearly black, elytra opaque, without metallic luster. Head large, widest at temporae; frons smooth; frontal grooves shallow; temporae strongly swollen, a little shorter than eyes; eyes small and hemispherical; terminal segment of labial palpus fusiform. Pronotum strongly cordate, disc evenly and densely covered with fine punctures, area anterior to sub-anterior transversal sulci well punctate; <abbrev xmlns:xlink="http://www.w3.org/1999/xlink" xlink:title="pronotum width" id="ABBRID0EIAAI" xlink:type="simple">PW</abbrev>/<abbrev xmlns:xlink="http://www.w3.org/1999/xlink" xlink:title="width of head" id="ABBRID0EMAAI" xlink:type="simple">HW</abbrev> = 1.23–1.27, <abbrev xmlns:xlink="http://www.w3.org/1999/xlink" xlink:title="pronotum width" id="ABBRID0EQAAI" xlink:type="simple">PW</abbrev>/<abbrev xmlns:xlink="http://www.w3.org/1999/xlink" xlink:title="pronotum length" id="ABBRID0EUAAI" xlink:type="simple">PL</abbrev> = 1.53–1.56, widest near anterior third; anterior margin a little wider than posterior margin, <abbrev xmlns:xlink="http://www.w3.org/1999/xlink" xlink:title="apical width" id="ABBRID0EYAAI" xlink:type="simple">PAW</abbrev>/<abbrev xmlns:xlink="http://www.w3.org/1999/xlink" xlink:title="basal width" id="ABBRID0E3AAI" xlink:type="simple">PBW</abbrev> = 1.16–1.18. Lateral margins slightly arched from anterior angles to the middle, strongly sinuate and then nearly straight before posterior angles; posterior angles rectangular; mid-lateral setae present at anterior fifth of lateral margins; lateral expansions equal width anteriorly and posteriorly. Basal foveae with inner and outer grooves faintly defined and partly fused, forming deep depression between them, outer groove slightly shorter than inner one; middle area between two basal foveae longitudinal rugose. Elytra oblong, shoulders widely rounded; basal ridge and lateral margin forming an obtuse angle; elytra 1.53–1.56 times longer than wide. Usually three discal pores present on third interval, all adjoining the second stria; the first one before middle, position of the second one variable, the last one at apical sixth to eighth. Umbilicate series on ninth interval continuous, sparse at middle. Ventral side: metepisternum nearly smooth; sternite VII of males without secondary sexual modification. Fifth tarsomere without ventral seta. Male genitalia: median lobe of aedeagus stout, gradually curved at basal third, apical portion gradually deflected ventrally; ventral surface strongly tumid near middle, forming a conspicuous cuneate tubercle a little anterior to the middle (Fig. <xref ref-type="fig" rid="F2">12</xref>); apical lamella short and wide, apex rounded, not oblique to the left in dorsal view (Fig. <xref ref-type="fig" rid="F3">18</xref>). Endophallus (Fig. <xref ref-type="fig" rid="F5">27</xref>) long, directed basal-ventrally, gonopore opened to the ventral-basal direction of aedeagus; three endophallic lobes recognized, all placed near gonopore: left apical lobe (<bold><abbrev xmlns:xlink="http://www.w3.org/1999/xlink" xlink:title="apical lobe" id="ABBRID0ENBAI" xlink:type="simple">la</abbrev></bold>) oblate, apex slightly hooked, forming an oblique upper surface; left preapical lobe (<bold><abbrev xmlns:xlink="http://www.w3.org/1999/xlink" xlink:title="left preapical lobe" id="ABBRID0ESBAI" xlink:type="simple">lp</abbrev></bold>) similar size as <abbrev xmlns:xlink="http://www.w3.org/1999/xlink" xlink:title="apical lobe" id="ABBRID0EWBAI" xlink:type="simple">la</abbrev>, apex rounded, well separate from <abbrev xmlns:xlink="http://www.w3.org/1999/xlink" xlink:title="apical lobe" id="ABBRID0E1BAI" xlink:type="simple">la</abbrev>; right apical lobe (<bold><abbrev xmlns:xlink="http://www.w3.org/1999/xlink" xlink:title="right apical lobe" id="ABBRID0E6BAI" xlink:type="simple">ra</abbrev></bold>) faintly defined, nearly spherical. Female genitalia typical in this subgenus.</p><fig id="F5" position="float" orientation="portrait"><object-id xmlns:xlink="http://www.w3.org/1999/xlink" content-type="doi" xlink:type="simple">10.3897/zookeys.1063.69942.figures22-27</object-id><object-id xmlns:xlink="http://www.w3.org/1999/xlink" content-type="arpha" xlink:type="simple">A9D61046-2F02-52C7-B31B-9C422FCF98CB</object-id><label>Figures 22–27.</label><caption><p>Endophallus of <tp:taxon-name><tp:taxon-name-part taxon-name-part-type="genus" reg="Pterostichus">Pterostichus</tp:taxon-name-part> (<tp:taxon-name-part taxon-name-part-type="subgenus" reg="Koreonialoe">Koreonialoe</tp:taxon-name-part>)</tp:taxon-name> spp. from China, left lateral view and right lateral view <bold>22</bold><italic><tp:taxon-name><tp:taxon-name-part taxon-name-part-type="genus" reg="Pterostichus">P.</tp:taxon-name-part><tp:taxon-name-part taxon-name-part-type="species" reg="micropoides">micropoides</tp:taxon-name-part></tp:taxon-name></italic> sp. nov., Paratype from Antu city, Jilin <bold>23</bold><italic><tp:taxon-name><tp:taxon-name-part taxon-name-part-type="genus" reg="Pterostichus">P.</tp:taxon-name-part><tp:taxon-name-part taxon-name-part-type="species" reg="micropoides">micropoides</tp:taxon-name-part></tp:taxon-name></italic> sp. nov., Paratype from Changbaishan mt., Jilin <bold>24</bold><italic><tp:taxon-name><tp:taxon-name-part taxon-name-part-type="genus" reg="Pterostichus">P.</tp:taxon-name-part><tp:taxon-name-part taxon-name-part-type="species" reg="syleus">syleus</tp:taxon-name-part></tp:taxon-name></italic> Kirschenhofer, a male from Fengcheng city, Liaoning <bold>25</bold><italic><tp:taxon-name><tp:taxon-name-part taxon-name-part-type="genus" reg="Pterostichus">P.</tp:taxon-name-part><tp:taxon-name-part taxon-name-part-type="species" reg="syleus">syleus</tp:taxon-name-part></tp:taxon-name></italic> Kirschenhofer, a male from Shedao Island, Liaoning <bold>26</bold><italic><tp:taxon-name><tp:taxon-name-part taxon-name-part-type="genus" reg="Pterostichus">P.</tp:taxon-name-part><tp:taxon-name-part taxon-name-part-type="species" reg="quadrilobatus">quadrilobatus</tp:taxon-name-part></tp:taxon-name></italic> sp. nov., Holotype <bold>27</bold><italic><tp:taxon-name><tp:taxon-name-part taxon-name-part-type="genus" reg="Pterostichus">P.</tp:taxon-name-part><tp:taxon-name-part taxon-name-part-type="species" reg="bellatrix">bellatrix</tp:taxon-name-part></tp:taxon-name></italic> Tschitschérine, a male from Changbai county, Jilin. Scale bar: 1 mm.</p></caption><graphic xmlns:xlink="http://www.w3.org/1999/xlink" xlink:href="zookeys-1063-001-g005.jpg" position="float" orientation="portrait" xlink:type="simple" id="oo_599860.jpg"><uri content-type="original_file" xlink:type="simple">https://binary.pensoft.net/fig/599860</uri></graphic></fig><fig id="F6" position="float" orientation="portrait"><object-id xmlns:xlink="http://www.w3.org/1999/xlink" content-type="doi" xlink:type="simple">10.3897/zookeys.1063.69942.figures28-35</object-id><object-id xmlns:xlink="http://www.w3.org/1999/xlink" content-type="arpha" xlink:type="simple">10665AA1-4D44-5C13-B3E3-9D0CA1775D68</object-id><label>Figures 28–35.</label><caption><p>Female genitalia of <tp:taxon-name><tp:taxon-name-part taxon-name-part-type="genus" reg="Pterostichus">Pterostichus</tp:taxon-name-part> (<tp:taxon-name-part taxon-name-part-type="subgenus" reg="Koreonialoe">Koreonialoe</tp:taxon-name-part>)</tp:taxon-name> spp. from China, Figs <bold>28–31</bold> ventral view and inner lateral view of ovipositor. Figs <bold>32–35</bold> female reproductive system. <bold>28, 32</bold><italic><tp:taxon-name><tp:taxon-name-part taxon-name-part-type="genus" reg="Pterostichus">P.</tp:taxon-name-part><tp:taxon-name-part taxon-name-part-type="species" reg="tetralobatus">tetralobatus</tp:taxon-name-part></tp:taxon-name></italic>, Paratype from Laopingding, Liaoning <bold>29, 33</bold><italic><tp:taxon-name><tp:taxon-name-part taxon-name-part-type="genus" reg="Pterostichus">P.</tp:taxon-name-part><tp:taxon-name-part taxon-name-part-type="species" reg="syleus">syleus</tp:taxon-name-part></tp:taxon-name></italic>, a female from Baishilazi, Liaoning <bold>30, 34</bold><italic><tp:taxon-name><tp:taxon-name-part taxon-name-part-type="genus" reg="Pterostichus">P.</tp:taxon-name-part><tp:taxon-name-part taxon-name-part-type="species" reg="micropoides">micropoides</tp:taxon-name-part></tp:taxon-name></italic>, female, Paratype from Antu county, Jilin <bold>31, 35</bold><italic><tp:taxon-name><tp:taxon-name-part taxon-name-part-type="genus" reg="Pterostichus">P.</tp:taxon-name-part><tp:taxon-name-part taxon-name-part-type="species" reg="bellatrix">bellatrix</tp:taxon-name-part></tp:taxon-name></italic>, a female from Fusong county, Jilin. Scale bar: 0.5 mm. Abbreviations: g1: gonocoxite I; g2:gonocoxite II; es: ensiform setae; ns, nematiform setae; bc: bursa copulatrix; co: common oviduct; sc: seminal canal; rc: receptaculum; spc: spermathecal canal.</p></caption><graphic xmlns:xlink="http://www.w3.org/1999/xlink" xlink:href="zookeys-1063-001-g006.jpg" position="float" orientation="portrait" xlink:type="simple" id="oo_599861.jpg"><uri content-type="original_file" xlink:type="simple">https://binary.pensoft.net/fig/599861</uri></graphic></fig></tp:treatment-sec><tp:treatment-sec sec-type="distribution" id="SECID0EZHAI"><title>Distribution.</title><p>This species is widespread from the southeastern part of Jilin province to South Korea, along the eastern mountains in the Korean Peninsula. (Fig. <xref ref-type="fig" rid="F7">36</xref>, yellow, distributions in South Korea not shown)</p><fig id="F7" position="float" orientation="portrait"><object-id xmlns:xlink="http://www.w3.org/1999/xlink" content-type="doi" xlink:type="simple">10.3897/zookeys.1063.69942.figure36</object-id><object-id xmlns:xlink="http://www.w3.org/1999/xlink" content-type="arpha" xlink:type="simple">C4422CF8-5D4D-533B-A76C-1AAF2F36D477</object-id><label>Figure 36.</label><caption><p>Confirmed distribution of <tp:taxon-name><tp:taxon-name-part taxon-name-part-type="genus" reg="Pterostichus">Pterostichus</tp:taxon-name-part> (<tp:taxon-name-part taxon-name-part-type="subgenus" reg="Koreonialoe">Koreonialoe</tp:taxon-name-part>)</tp:taxon-name> spp. in China: Green: <italic><tp:taxon-name><tp:taxon-name-part taxon-name-part-type="genus" reg="Pterostichus">P.</tp:taxon-name-part><tp:taxon-name-part taxon-name-part-type="species" reg="micropoides">micropoides</tp:taxon-name-part></tp:taxon-name></italic> sp. nov.; Red: <italic><tp:taxon-name><tp:taxon-name-part taxon-name-part-type="genus" reg="Pterostichus">P.</tp:taxon-name-part><tp:taxon-name-part taxon-name-part-type="species" reg="tetralobatus">tetralobatus</tp:taxon-name-part></tp:taxon-name></italic> sp. nov.; Yellow: <italic><tp:taxon-name><tp:taxon-name-part taxon-name-part-type="genus" reg="Pterostichus">P.</tp:taxon-name-part><tp:taxon-name-part taxon-name-part-type="species" reg="bellatrix">bellatrix</tp:taxon-name-part></tp:taxon-name></italic> Tschitschérine; Blue: <italic><tp:taxon-name><tp:taxon-name-part taxon-name-part-type="genus" reg="Pterostichus">P.</tp:taxon-name-part><tp:taxon-name-part taxon-name-part-type="species" reg="syleus">syleus</tp:taxon-name-part></tp:taxon-name></italic> Kirschenhofer.</p></caption><graphic xmlns:xlink="http://www.w3.org/1999/xlink" xlink:href="zookeys-1063-001-g007.jpg" position="float" orientation="portrait" xlink:type="simple" id="oo_599862.jpg"><uri content-type="original_file" xlink:type="simple">https://binary.pensoft.net/fig/599862</uri></graphic></fig></tp:treatment-sec><tp:treatment-sec><!--Section generated to contain objects referenced in tp:taxon-treatment.--><fig id="F1" position="float" orientation="portrait"><object-id xmlns:xlink="http://www.w3.org/1999/xlink" content-type="doi" xlink:type="simple">10.3897/zookeys.1063.69942.figures1-6</object-id><object-id xmlns:xlink="http://www.w3.org/1999/xlink" content-type="arpha" xlink:type="simple">1B1A4627-18CC-5973-80B5-3D05117BD09B</object-id><label>Figures 1–6.</label><caption><p>Habitus of <tp:taxon-name><tp:taxon-name-part taxon-name-part-type="genus" reg="Pterostichus">Pterostichus</tp:taxon-name-part></tp:taxon-name> (<tp:taxon-name><tp:taxon-name-part taxon-name-part-type="genus" reg="Pterostichus"/><tp:taxon-name-part taxon-name-part-type="subgenus" reg="Koreonialoe">Koreonialoe</tp:taxon-name-part></tp:taxon-name>) spp. from China <bold>1</bold><italic><tp:taxon-name><tp:taxon-name-part taxon-name-part-type="genus" reg="Pterostichus">P.</tp:taxon-name-part><tp:taxon-name-part taxon-name-part-type="species" reg="micropoides">micropoides</tp:taxon-name-part></tp:taxon-name></italic> sp. nov., Holotype. <bold>2</bold><italic><tp:taxon-name><tp:taxon-name-part taxon-name-part-type="genus" reg="Pterostichus">P.</tp:taxon-name-part><tp:taxon-name-part taxon-name-part-type="species" reg="micropoides">micropoides</tp:taxon-name-part></tp:taxon-name></italic> sp. nov., male, Paratype from Hunchun city, Jilin <bold>3</bold><italic><tp:taxon-name><tp:taxon-name-part taxon-name-part-type="genus" reg="Pterostichus">P.</tp:taxon-name-part><tp:taxon-name-part taxon-name-part-type="species" reg="syleus">syleus</tp:taxon-name-part></tp:taxon-name></italic> Kirschenhofer, a male from Fengcheng city, Liaoning <bold>4</bold><italic><tp:taxon-name><tp:taxon-name-part taxon-name-part-type="genus" reg="Pterostichus">P.</tp:taxon-name-part><tp:taxon-name-part taxon-name-part-type="species" reg="syleus">syleus</tp:taxon-name-part></tp:taxon-name></italic> Kirschenhofer, a female from Zhuanghe city, Liaoning 5 <italic><tp:taxon-name><tp:taxon-name-part taxon-name-part-type="genus" reg="Pterostichus">P.</tp:taxon-name-part><tp:taxon-name-part taxon-name-part-type="species" reg="quadrilobatus">quadrilobatus</tp:taxon-name-part></tp:taxon-name></italic> sp. nov., Holotype <bold>6</bold><italic><tp:taxon-name><tp:taxon-name-part taxon-name-part-type="genus" reg="Pterostichus">P.</tp:taxon-name-part><tp:taxon-name-part taxon-name-part-type="species" reg="bellatrix">bellatrix</tp:taxon-name-part></tp:taxon-name></italic> Tschitschérine, a male from Changbai county, Jilin. Scale bar: 5mm.</p></caption><graphic xmlns:xlink="http://www.w3.org/1999/xlink" xlink:href="zookeys-1063-001-g001.jpg" position="float" orientation="portrait" xlink:type="simple" id="oo_599856.jpg"><uri content-type="original_file" xlink:type="simple">https://binary.pensoft.net/fig/599856</uri></graphic></fig><fig id="F2" position="float" orientation="portrait"><object-id xmlns:xlink="http://www.w3.org/1999/xlink" content-type="doi" xlink:type="simple">10.3897/zookeys.1063.69942.figures7-12</object-id><object-id xmlns:xlink="http://www.w3.org/1999/xlink" content-type="arpha" xlink:type="simple">AB151A27-D11E-5C00-B18F-CFB30FCECE3F</object-id><label>Figures 7–12.</label><caption><p>Male genitalia of <tp:taxon-name><tp:taxon-name-part taxon-name-part-type="genus" reg="Pterostichus">Pterostichus</tp:taxon-name-part> (<tp:taxon-name-part taxon-name-part-type="subgenus" reg="Koreonialoe">Koreonialoe</tp:taxon-name-part>)</tp:taxon-name> spp. from China, left lateral view of median lobe of aedeagus <bold>7</bold><italic><tp:taxon-name><tp:taxon-name-part taxon-name-part-type="genus" reg="Pterostichus">P.</tp:taxon-name-part><tp:taxon-name-part taxon-name-part-type="species" reg="micropoides">micropoides</tp:taxon-name-part></tp:taxon-name></italic> sp. nov., Holotype <bold>8</bold><italic><tp:taxon-name><tp:taxon-name-part taxon-name-part-type="genus" reg="Pterostichus">P.</tp:taxon-name-part><tp:taxon-name-part taxon-name-part-type="species" reg="micropoides">micropoides</tp:taxon-name-part></tp:taxon-name></italic> sp. nov., Paratype from Changbai county, Jilin <bold>9</bold><italic><tp:taxon-name><tp:taxon-name-part taxon-name-part-type="genus" reg="Pterostichus">P.</tp:taxon-name-part><tp:taxon-name-part taxon-name-part-type="species" reg="syleus">syleus</tp:taxon-name-part></tp:taxon-name></italic> Kirschenhofer, a male from Fengcheng city, Liaoning <bold>10</bold><italic><tp:taxon-name><tp:taxon-name-part taxon-name-part-type="genus" reg="Pterostichus">P.</tp:taxon-name-part><tp:taxon-name-part taxon-name-part-type="species" reg="syleus">syleus</tp:taxon-name-part></tp:taxon-name></italic> Kirschenhofer, a male from Shedao Island, Liaoning <bold>11</bold><italic><tp:taxon-name><tp:taxon-name-part taxon-name-part-type="genus" reg="Pterostichus">P.</tp:taxon-name-part><tp:taxon-name-part taxon-name-part-type="species" reg="quadrilobatus">quadrilobatus</tp:taxon-name-part></tp:taxon-name></italic> sp. nov., Holotype <bold>12</bold><italic><tp:taxon-name><tp:taxon-name-part taxon-name-part-type="genus" reg="Pterostichus">P.</tp:taxon-name-part><tp:taxon-name-part taxon-name-part-type="species" reg="bellatrix">bellatrix</tp:taxon-name-part></tp:taxon-name></italic> Tschitschérine, a male from Changbai county, Jilin. Scale bar: 1 mm.</p></caption><graphic xmlns:xlink="http://www.w3.org/1999/xlink" xlink:href="zookeys-1063-001-g002.jpg" position="float" orientation="portrait" xlink:type="simple" id="oo_599857.jpg"><uri content-type="original_file" xlink:type="simple">https://binary.pensoft.net/fig/599857</uri></graphic></fig><fig id="F3" position="float" orientation="portrait"><object-id xmlns:xlink="http://www.w3.org/1999/xlink" content-type="doi" xlink:type="simple">10.3897/zookeys.1063.69942.figures13-18</object-id><object-id xmlns:xlink="http://www.w3.org/1999/xlink" content-type="arpha" xlink:type="simple">DD61B647-F4E1-589A-BBD6-66DC9FED35AF</object-id><label>Figures 13–18.</label><caption><p>Male genitalia of <tp:taxon-name><tp:taxon-name-part taxon-name-part-type="genus" reg="Pterostichus">Pterostichus</tp:taxon-name-part> (<tp:taxon-name-part taxon-name-part-type="subgenus" reg="Koreonialoe">Koreonialoe</tp:taxon-name-part>)</tp:taxon-name> spp. from China, dorsal view of median lobe of aedeagus <bold>13</bold><italic><tp:taxon-name><tp:taxon-name-part taxon-name-part-type="genus" reg="Pterostichus">P.</tp:taxon-name-part><tp:taxon-name-part taxon-name-part-type="species" reg="micropoides">micropoides</tp:taxon-name-part></tp:taxon-name></italic> sp. nov., Holotype <bold>14</bold><italic><tp:taxon-name><tp:taxon-name-part taxon-name-part-type="genus" reg="Pterostichus">P.</tp:taxon-name-part><tp:taxon-name-part taxon-name-part-type="species" reg="micropoides">micropoides</tp:taxon-name-part></tp:taxon-name></italic> sp. nov. Paratype from Changbai county <bold>15</bold><italic><tp:taxon-name><tp:taxon-name-part taxon-name-part-type="genus" reg="Pterostichus">P.</tp:taxon-name-part><tp:taxon-name-part taxon-name-part-type="species" reg="syleus">syleus</tp:taxon-name-part></tp:taxon-name></italic> Kirschenhofer, a male from Fengcheng city, Liaoning <bold>16</bold><italic><tp:taxon-name><tp:taxon-name-part taxon-name-part-type="genus" reg="Pterostichus">P.</tp:taxon-name-part><tp:taxon-name-part taxon-name-part-type="species" reg="syleus">syleus</tp:taxon-name-part></tp:taxon-name></italic> Kirschenhofer, a male from Shedao Island, Liaoning <bold>17</bold><italic><tp:taxon-name><tp:taxon-name-part taxon-name-part-type="genus" reg="Pterostichus">P.</tp:taxon-name-part><tp:taxon-name-part taxon-name-part-type="species" reg="quadrilobatus">quadrilobatus</tp:taxon-name-part></tp:taxon-name></italic> sp. nov., Paratype from Laopingding, Liaoning <bold>18</bold><italic><tp:taxon-name><tp:taxon-name-part taxon-name-part-type="genus" reg="Pterostichus">P.</tp:taxon-name-part><tp:taxon-name-part taxon-name-part-type="species" reg="bellatrix">bellatrix</tp:taxon-name-part></tp:taxon-name></italic> Tschitschérine, a male from Changbai county, Jilin. Scale bar: 1 mm.</p></caption><graphic xmlns:xlink="http://www.w3.org/1999/xlink" xlink:href="zookeys-1063-001-g003.jpg" position="float" orientation="portrait" xlink:type="simple" id="oo_599858.jpg"><uri content-type="original_file" xlink:type="simple">https://binary.pensoft.net/fig/599858</uri></graphic></fig></tp:treatment-sec><ref-list><ref id="B6"><mixed-citation xmlns:xlink="http://www.w3.org/1999/xlink" xlink:type="simple"><person-group><name name-style="western"><surname>Jedlička</surname><given-names>A</given-names></name></person-group> (<year>1962</year>) <article-title>Monographie des Tribus <tp:taxon-name><tp:taxon-name-part taxon-name-part-type="tribe">Pterostichini</tp:taxon-name-part></tp:taxon-name> aus Ostasien (Pterostichi, Trigonotomi, Myadi) (<tp:taxon-name><tp:taxon-name-part taxon-name-part-type="order">Coleoptera</tp:taxon-name-part></tp:taxon-name>-<tp:taxon-name><tp:taxon-name-part taxon-name-part-type="family">Carabidae</tp:taxon-name-part></tp:taxon-name>).</article-title><source>Entomologische Abhandlungen und Berichte aus dem Staatlich Museum für Tierkunde in Dresden</source><volume>26</volume>: <fpage>177</fpage>–<lpage>346</lpage>.</mixed-citation></ref><ref id="B9"><mixed-citation xmlns:xlink="http://www.w3.org/1999/xlink" xlink:type="simple"><person-group><name name-style="western"><surname>Kwon</surname><given-names>YJ</given-names></name><name name-style="western"><surname>Lee</surname><given-names>SM</given-names></name></person-group> (<year>1986</year>) <article-title>Check list of superfamily <tp:taxon-name><tp:taxon-name-part taxon-name-part-type="superfamily">Caraboidea</tp:taxon-name-part></tp:taxon-name> from Korea.</article-title><source><tp:taxon-name><tp:taxon-name-part taxon-name-part-type="class">Insecta</tp:taxon-name-part></tp:taxon-name> Koreana,</source><volume>6</volume>: <fpage>1</fpage>–<lpage>56</lpage>.</mixed-citation></ref><ref id="B13"><mixed-citation xmlns:xlink="http://www.w3.org/1999/xlink" xlink:type="simple"><person-group><name name-style="western"><surname>Park</surname><given-names>JK</given-names></name><name name-style="western"><surname>Kwon</surname><given-names>YJ</given-names></name></person-group> (<year>1996</year>) <article-title>A new subgenus of the <italic><tp:taxon-name><tp:taxon-name-part taxon-name-part-type="genus">Pterostichus</tp:taxon-name-part></tp:taxon-name></italic> from Korea (<tp:taxon-name><tp:taxon-name-part taxon-name-part-type="order">Coleoptera</tp:taxon-name-part></tp:taxon-name>: <tp:taxon-name><tp:taxon-name-part taxon-name-part-type="family">Harpalidae</tp:taxon-name-part></tp:taxon-name>).</article-title><source>Korean Journal of Entomology</source><volume>26</volume>(<issue>1</issue>): <fpage>93</fpage>–<lpage>103</lpage>.</mixed-citation></ref><ref id="B16"><mixed-citation xmlns:xlink="http://www.w3.org/1999/xlink" xlink:type="simple"><person-group><name name-style="western"><surname>Sasakawa</surname><given-names>K</given-names></name></person-group> (<year>2005a</year>) <article-title>Phylogenetic studies of the <tp:taxon-name><tp:taxon-name-part taxon-name-part-type="genus"/><tp:taxon-name-part taxon-name-part-type="subgenus">Nialoe</tp:taxon-name-part></tp:taxon-name> (s. lat.) (<tp:taxon-name><tp:taxon-name-part taxon-name-part-type="order">Coleoptera</tp:taxon-name-part></tp:taxon-name>, <tp:taxon-name><tp:taxon-name-part taxon-name-part-type="family">Carabidae</tp:taxon-name-part></tp:taxon-name>, genus <italic><tp:taxon-name><tp:taxon-name-part taxon-name-part-type="genus">Pterostichus</tp:taxon-name-part></tp:taxon-name></italic>), Part 1: homology of the component parts of male genitalia and higher phylogeny.</article-title><source>Zoological Science</source><volume>22</volume>: <fpage>1205</fpage>–<lpage>1216</lpage>. <ext-link xlink:type="simple" ext-link-type="doi" xlink:href="10.2108/zsj.22.1205">https://doi.org/10.2108/zsj.22.1205</ext-link></mixed-citation></ref><ref id="B18"><mixed-citation xmlns:xlink="http://www.w3.org/1999/xlink" xlink:type="simple"><person-group><name name-style="western"><surname>Sasakawa</surname><given-names>K</given-names></name><name name-style="western"><surname>Kim</surname><given-names>JK</given-names></name><name name-style="western"><surname>Kim</surname><given-names>JK</given-names></name><name name-style="western"><surname>Kubota</surname><given-names>K</given-names></name></person-group> (<year>2013</year>) Notes on the ground beetle <italic><tp:taxon-name><tp:taxon-name-part taxon-name-part-type="genus">Pterostichus</tp:taxon-name-part><tp:taxon-name-part taxon-name-part-type="species">togyusanus</tp:taxon-name-part></tp:taxon-name></italic> (<tp:taxon-name><tp:taxon-name-part taxon-name-part-type="order">Coleoptera</tp:taxon-name-part></tp:taxon-name>: <tp:taxon-name><tp:taxon-name-part taxon-name-part-type="family">Carabidae</tp:taxon-name-part></tp:taxon-name>): Phylogenetic evidence for species status and new distribution record. Journal of Asia-Pacific Entomology, 2013, 16(4): 429–431. <ext-link xlink:type="simple" ext-link-type="doi" xlink:href="10.1016/j.aspen.2013.05.003">https://doi.org/10.1016/j.aspen.2013.05.003</ext-link></mixed-citation></ref><ref id="B14"><mixed-citation xmlns:xlink="http://www.w3.org/1999/xlink" xlink:type="simple"><person-group><name name-style="western"><surname>Park</surname><given-names>JK</given-names></name><name name-style="western"><surname>Park</surname><given-names>JY</given-names></name></person-group> (<year>2013</year>) Insect Fauna of Korea, Volume 12, Number 13: 1–98.</mixed-citation></ref><ref id="B4"><mixed-citation xmlns:xlink="http://www.w3.org/1999/xlink" xlink:type="simple"><person-group><name name-style="western"><surname>Cho</surname><given-names>PS</given-names></name></person-group> (<year>1957</year>) <article-title>A systematic catalogue of Korean <tp:taxon-name><tp:taxon-name-part taxon-name-part-type="order">Coleoptera</tp:taxon-name-part></tp:taxon-name>.</article-title><source>Human Immunology Korea University</source><volume>2</volume>: <fpage>173</fpage>–<lpage>338</lpage>.</mixed-citation></ref><ref id="B12"><mixed-citation xmlns:xlink="http://www.w3.org/1999/xlink" xlink:type="simple"><person-group><name name-style="western"><surname>Nemoto</surname><given-names>K</given-names></name></person-group> (<year>1988</year>) <article-title><italic><tp:taxon-name><tp:taxon-name-part taxon-name-part-type="genus">Pterostichus</tp:taxon-name-part><tp:taxon-name-part taxon-name-part-type="species">opacipennis</tp:taxon-name-part></tp:taxon-name></italic> Jedlička and its allied species of South Korea and Japan (<tp:taxon-name><tp:taxon-name-part taxon-name-part-type="order">Coleoptera</tp:taxon-name-part></tp:taxon-name>, <tp:taxon-name><tp:taxon-name-part taxon-name-part-type="family">Carabidae</tp:taxon-name-part></tp:taxon-name>).</article-title><source>Bulletin of the Biogeographical Society of Japan</source><volume>43</volume>: <fpage>39</fpage>–<lpage>46</lpage>.</mixed-citation></ref><ref id="B2"><mixed-citation xmlns:xlink="http://www.w3.org/1999/xlink" xlink:type="simple"><person-group><name name-style="western"><surname>Bousquet</surname><given-names>Y</given-names></name></person-group> (<year>2003</year>) <article-title>Tribe <tp:taxon-name><tp:taxon-name-part taxon-name-part-type="tribe">Pterostichini</tp:taxon-name-part></tp:taxon-name> Bonelli, 1810.</article-title> In: <person-group><name name-style="western"><surname>Löbl</surname><given-names>I</given-names></name><name name-style="western"><surname>Smetana</surname><given-names>A</given-names></name></person-group> (<role>Eds</role>) <issue-title>Catalogue of Palaearctic Coleoptera.</issue-title><source><tp:taxon-name><tp:taxon-name-part taxon-name-part-type="suborder">Archostemata</tp:taxon-name-part></tp:taxon-name>-<tp:taxon-name><tp:taxon-name-part taxon-name-part-type="suborder">Myxophaga</tp:taxon-name-part></tp:taxon-name>-<tp:taxon-name><tp:taxon-name-part taxon-name-part-type="suborder">Adephaga</tp:taxon-name-part></tp:taxon-name>, 1. Apollo Books, Stenstrup</source>, <fpage>469</fpage>–<lpage>520</lpage>.</mixed-citation></ref></ref-list></tp:taxon-treatment>
